# Supplementary material for: Valence-skipping and quasi-two-dimensionality of superconductivity in a van der Waals insulator
Source: Nat Commun. 2022 Nov 14;13:6938. doi: 10.1038/s41467-022-34726-3 (PMC9663542; doi:10.1038/s41467-022-34726-3)
Supplement: Supplementary file 2 — Source Data [file 41467_2022_34726_MOESM2_ESM.xlsx]

## Sheet: Fig. 1b
2 Theta (°)	Intensity (arb. units)
10	0
10.0203	0.02751
10.0406	0.00918
10.0608	0.00919
10.0811	0.01378
10.1014	0.00921
10.1217	-0.00454
10.142	0.01839
10.1623	0.04132
10.1825	0.03674
10.2028	0.03217
10.2231	0.04134
10.2434	0.06427
10.2637	0.05053
10.284	0.02761
10.3042	0.02304
10.3245	0.02763
10.3448	0.04139
10.3651	0.0139
10.3854	0.09641
10.4056	0.02766
10.4259	0.04601
10.4462	0.04143
10.4665	0.05519
10.4868	0.04603
10.5071	0.0277
10.5273	0.06438
10.5476	0.04605
10.5679	0.04148
10.5882	0.04607
10.6085	0.05525
10.6288	0.00483
10.649	0.03234
10.6693	0.03235
10.6896	0.00486
10.7099	0.03695
10.7302	0.03237
10.7505	0.02321
10.7707	0.05531
10.791	0.02781
10.8113	0.01866
10.8316	-0.01342
10.8519	0.05076
10.8721	0.0416
10.8924	0.0141
10.9127	0.04161
10.933	0.07829
10.9533	0.02329
10.9736	0.06456
10.9938	0.03706
11.0141	0.03249
11.0344	0.03249
11.0547	0.03709
11.075	0.02334
11.0953	0.02793
11.1155	0.03253
11.1358	0.04629
11.1561	0.08755
11.1764	0.02797
11.1967	0.01881
11.217	0.01882
11.2372	0.00966
11.2575	0.06467
11.2778	0.06468
11.2981	0.04177
11.3184	0.11511
11.3386	0.0372
11.3589	0.04179
11.3792	0.06472
11.3995	0.04181
11.4198	0.05098
11.4401	0.00515
11.4603	0.02808
11.4806	0.02809
11.5009	0.02351
11.5212	0.02352
11.5415	0.00519
11.5618	0.06937
11.582	0.06021
11.6023	0.07397
11.6226	0.07398
11.6429	0.03732
11.6632	0.05566
11.6835	0.06484
11.7037	0.05568
11.724	0.06027
11.7443	0.03736
11.7646	0.06945
11.7849	0.04654
11.8051	0.04655
11.8254	0.04656
11.8457	0.05573
11.866	0.05116
11.8863	-0.00384
11.9066	0.02825
11.9268	0.00534
11.9471	0.02827
11.9674	0.01911
11.9877	0.05579
12.008	0.000791962
12.0283	0.04205
12.0485	0.04206
12.0688	0.02373
12.0891	0.02374
12.1094	0.02375
12.1297	0.04668
12.15	0.02377
12.1702	0.04669
12.1905	0.02837
12.2108	0.00546
12.2311	0.01005
12.2514	0.02839
12.2716	0.09257
12.2919	0.04216
12.3122	0.01925
12.3325	0.03301
12.3528	0.0376
12.3731	0.08344
12.3933	0.06053
12.4136	0.02387
12.4339	0.02846
12.4542	0.08348
12.4745	0.07432
12.4948	0.06516
12.515	0.03766
12.5353	0.10184
12.5556	0.12019
12.5759	0.13853
12.5962	0.26688
12.6165	0.27606
12.6367	0.27148
12.657	0.23941
12.6773	0.16607
12.6976	0.09274
12.7179	0.13859
12.7381	0.13401
12.7584	0.07901
12.7787	0.09736
12.799	0.06986
12.8193	0.04695
12.8396	0.06529
12.8598	0.06988
12.8801	0.03322
12.9004	0.05615
12.9207	0.05157
12.941	0.05617
12.9613	0.04701
12.9815	0.01034
13.0018	0.09286
13.0221	0.09287
13.0424	0.06996
13.0627	0.0608
13.083	0.06081
13.1032	0.03331
13.1235	0.07457
13.1438	0.06541
13.1641	0.0425
13.1844	0.06085
13.2047	0.0471
13.2249	0.05169
13.2452	0.07004
13.2655	0.07921
13.2858	0.07464
13.3061	0.07464
13.3263	0.09757
13.3466	0.1205
13.3669	0.12509
13.3872	0.12051
13.4075	0.16636
13.4277	0.20762
13.448	0.28097
13.4683	0.34515
13.4886	0.38183
13.5089	0.57894
13.5292	0.62479
13.5495	0.69355
13.5697	0.72565
13.59	0.90901
13.6103	0.78984
13.6306	0.91819
13.6509	0.86778
13.6712	1.0328
13.6914	1.0924
13.7117	1.26201
13.732	1.47287
13.7523	1.98626
13.7726	2.17421
13.7928	3.14139
13.8131	4.57613
13.8334	6.54717
13.8537	10.1088
13.874	16.6774
13.8942	28.3156
13.9145	44.4918
13.9348	67.232
13.9551	91.5307
13.9754	99.9466
13.9957	94.2031
14.016	74.9603
14.0362	53.3798
14.0565	38.4825
14.0768	27.7473
14.0971	19.7028
14.1174	12.6941
14.1377	7.60156
14.1579	4.10872
14.1782	2.03227
14.1985	1.36304
14.2188	1.02385
14.2391	0.9276
14.2593	0.68466
14.2796	0.71218
14.2999	0.62051
14.3202	0.53342
14.3405	0.52426
14.3607	0.55177
14.381	0.48761
14.4013	0.45553
14.4216	0.44179
14.4419	0.57931
14.4622	0.54265
14.4825	0.42806
14.5027	0.39598
14.523	0.39599
14.5433	0.41892
14.5636	0.30891
14.5839	0.40977
14.6042	0.3181
14.6244	0.32727
14.6447	0.32728
14.665	0.41896
14.6853	0.35022
14.7056	0.35481
14.7258	0.26772
14.7461	0.3319
14.7664	0.25857
14.7867	0.21733
14.807	0.33651
14.8272	0.27235
14.8475	0.27236
14.8678	0.27695
14.8881	0.20361
14.9084	0.24488
14.9287	0.25864
14.9489	0.2724
14.9692	0.23115
14.9895	0.30908
15.0098	0.29534
15.0301	0.1945
15.0504	0.22201
15.0707	0.25869
15.0909	0.22203
15.1112	0.21745
15.1315	0.32747
15.1518	0.21747
15.1721	0.26332
15.1923	0.22207
15.2126	0.21749
15.2329	0.24959
15.2532	0.22209
15.2735	0.24044
15.2937	0.22669
15.314	0.20837
15.3343	0.25421
15.3546	0.20838
15.3749	0.21756
15.3952	0.20381
15.4154	0.16715
15.4357	0.16258
15.456	0.21759
15.4763	0.15343
15.4966	0.19469
15.5169	0.08927
15.5371	0.14887
15.5574	0.13971
15.5777	0.17638
15.598	0.15806
15.6183	0.12598
15.6386	0.21766
15.6588	0.181
15.6791	0.17642
15.6994	0.16268
15.7197	0.14894
15.74	0.18562
15.7602	0.17187
15.7805	0.09396
15.8008	0.1673
15.8211	0.13064
15.8414	0.15357
15.8617	0.12149
15.8819	0.15359
15.9022	0.13067
15.9225	0.08943
15.9428	0.14444
15.9631	0.1307
15.9834	0.13071
16.0036	0.14905
16.0239	0.15364
16.0442	0.08948
16.0645	0.13991
16.0848	0.08949
16.1051	0.11242
16.1253	0.08492
16.1456	0.11243
16.1659	0.12619
16.1862	0.14454
16.2065	0.09412
16.2267	0.1033
16.247	0.12623
16.2673	0.14457
16.2876	0.09416
16.3079	0.08041
16.3282	0.085
16.3484	0.09876
16.3687	0.10336
16.389	0.06211
16.4093	0.12629
16.4296	0.03462
16.4499	0.10797
16.4702	0.11256
16.4904	0.08507
16.5107	0.09883
16.531	0.08508
16.5513	0.05301
16.5716	0.07593
16.5918	0.05302
16.6121	0.09887
16.6324	0.05762
16.6527	0.04846
16.673	0.03472
16.6932	0.05765
16.7135	0.07599
16.7338	0.08058
16.7541	0.07142
16.7744	0.05309
16.7947	0.04852
16.8149	0.04394
16.8352	0.10354
16.8555	0.09438
16.8758	0.04855
16.8961	0.08523
16.9164	0.06232
16.9366	0.00732
16.9569	0.06692
16.9772	0.07609
16.9975	0.06693
17.0178	0.03027
17.0381	0.05778
17.0583	0.04862
17.0786	0.02113
17.0989	0.05781
17.1192	0.0899
17.1395	0.04407
17.1597	0.05325
17.18	0.07159
17.2003	0.01201
17.2206	0.06244
17.2409	0.08536
17.2612	0.06245
17.2814	0.07621
17.3017	0.04413
17.322	0.04873
17.3423	0.03498
17.3626	0.03957
17.3829	0.035
17.4031	0.01667
17.4234	0.0121
17.4437	0.03044
17.464	0.04878
17.4843	0.04879
17.5046	0.01213
17.5248	0.03505
17.5451	0.03506
17.5654	0.07174
17.5857	0.058
17.606	0.04425
17.6262	0.02593
17.6465	0.01218
17.6668	0.04886
17.6871	0.06262
17.7074	0.03054
17.7277	0.0443
17.7479	0.03056
17.7682	0.01223
17.7885	-0.00151
17.8088	0.03517
17.8291	-0.0015
17.8494	0.04893
17.8696	0.03977
17.8899	0.0627
17.9102	0.02604
17.9305	0.02605
17.9508	0.02147
17.9711	0.05357
17.9913	-0.01977
18.0116	0.00316
18.0319	0.02609
18.0522	0.01693
18.0725	0.01235
18.0927	-0.00139
18.113	0.01237
18.1333	0.03071
18.1536	0.01697
18.1739	-0.00594
18.1942	0.01698
18.2144	-0.01051
18.2347	0.01242
18.255	0.00784
18.2753	0.03993
18.2956	-0.0059
18.3159	0.00786
18.3361	0.03079
18.3564	0.04913
18.3767	0.02622
18.397	0.01706
18.4173	0.01249
18.4376	-0.00584
18.4578	0.03542
18.4781	-0.01041
18.4984	-0.00123
18.5187	0.00336
18.539	0.01254
18.5592	-0.01038
18.5795	-0.00578
18.5998	0.01714
18.6201	-0.01035
18.6404	-0.00576
18.6607	-0.01492
18.6809	-0.00574
18.7012	0.01718
18.7215	0.00344
18.7418	-0.00114
18.7621	0.02637
18.7824	-0.01029
18.8026	0.03097
18.8229	-0.0011
18.8432	0.02641
18.8635	0.04933
18.8838	0.04017
18.9041	0.04018
18.9243	0.07228
18.9446	0.06312
18.9649	0.09063
18.9852	0.0173
19.0055	0.07689
19.0257	0.01731
19.046	0.03107
19.0663	0.054
19.0866	0.00358
19.1069	0.03568
19.1272	-0.00557
19.1474	0.02653
19.1677	-0.01014
19.188	-0.01013
19.2083	0.00822
19.2286	0.04948
19.2489	0.0174
19.2691	0.00366
19.2894	0.02658
19.3097	0.01742
19.33	-0.02382
19.3503	0.01286
19.3706	0.0037
19.3908	-0.000879958
19.4111	0.0083
19.4314	-0.01462
19.4517	0.0129
19.472	-0.00084796
19.4922	0.0175
19.5125	0.00375
19.5328	0.00834
19.5531	-0.000815962
19.5734	0.01753
19.5937	-0.00079996
19.6139	-0.00538
19.6342	-0.000783963
19.6545	-0.02369
19.6748	0.02215
19.6951	0.02216
19.7154	0.00383
19.7356	0.02217
19.7559	0.02218
19.7762	0.02677
19.7965	-0.0053
19.8168	0.00387
19.8371	-0.03279
19.8573	-0.01445
19.8776	-0.000687968
19.8979	0.0039
19.9182	-0.01901
19.9385	-0.000663968
19.9587	-0.02357
19.979	0.01769
19.9993	0.03145
20.0196	0.00395
20.0399	-0.000623971
20.0602	0.01772
20.0804	0.02231
20.1007	0.00398
20.121	-0.000591973
20.1413	0.004
20.1616	-0.000575971
20.1819	0.0086
20.2021	0.01319
20.2224	-0.00972
20.2427	0.02237
20.263	-0.01887
20.2833	-0.01428
20.3036	-0.0051
20.3238	0.03616
20.3441	-0.000503976
20.3644	0.00867
20.3847	-0.00507
20.405	-0.00506
20.4252	-0.00964
20.4455	0.00412
20.4658	0.03621
20.4861	-0.0142
20.5064	0.02248
20.5267	0.00415
20.5469	-0.02334
20.5672	0.00417
20.5875	0.00876
20.6078	-0.00957
20.6281	0.02711
20.6484	-0.00955
20.6686	0.02254
20.6889	0.03172
20.7092	0.02256
20.7295	0.04549
20.7498	0.06383
20.7701	0.09592
20.7903	0.0776
20.8106	0.11427
20.8309	0.11428
20.8512	0.16471
20.8715	0.11888
20.8917	0.00888
20.912	0.07306
20.9323	0.04098
20.9526	0.04557
20.9729	0.02266
20.9932	0.0135
21.0134	0.03185
21.0337	0.00435
21.054	0.02269
21.0743	0.0227
21.0946	-0.00938
21.1149	-0.01395
21.1351	0.03189
21.1554	0.02273
21.1757	0.00441
21.196	0.05484
21.2163	0.01818
21.2366	0.00443
21.2568	-0.0139
21.2771	0.00445
21.2974	0.00904
21.3177	-0.0047
21.338	0.01822
21.3583	-0.01386
21.3785	0.01366
21.3988	0.0045
21.4191	-0.00466
21.4394	0.0091
21.4597	0.05036
21.4799	0.00911
21.5002	0.00912
21.5205	0.0183
21.5408	0.0183
21.5611	-0.00461
21.5814	0.03207
21.6016	0.00458
21.6219	0
21.6422	0.01828
21.6625	-0.0047
21.6828	0.009
21.7031	-0.000223237
21.7233	0.01347
21.7436	0.00883
21.7639	-0.01873
21.7842	0.00414
21.8045	-0.00509
21.8248	-0.02806
21.845	0.00397
21.8653	0.00391
21.8856	-0.00531
21.9059	0.03131
21.9262	-0.000837043
21.9464	0.00827
21.9667	0.01739
21.987	-0.00559
22.0073	0.00352
22.0276	0.0218
22.0479	-0.01034
22.0681	0.01711
22.0884	-0.00587
22.1087	0.00783
22.129	0.05361
22.1493	0.03522
22.1696	-0.00151
22.1898	0.02594
22.2101	0.01672
22.2304	0.02124
22.2507	0.03494
22.271	-0.00179
22.2913	0.02108
22.3115	-0.01106
22.3318	0.00721
22.3521	0.00257
22.3724	-0.00665
22.3927	0.01163
22.4129	0.00241
22.4332	0.0161
22.4535	0.0023
22.4738	0.01599
22.4941	-0.01157
22.5144	0.01588
22.5346	0.03874
22.5549	0.01118
22.5752	0.03863
22.5955	0.01566
22.6158	0.00643
22.6361	0.0293
22.6563	0.02466
22.6766	0.01543
22.6969	0.01538
22.7172	-0.01218
22.7375	0.01068
22.7578	0.00604
22.778	0.01057
22.7983	-0.00324
22.8186	-0.00788
22.8389	-0.0171
22.8592	-0.0034
22.8794	-0.03096
22.8997	0.00107
22.92	0.02852
22.9403	0.00554
22.9606	0.000900793
22.9809	0.000844998
23.0011	0.00996
23.0214	0.000733407
23.0417	0.000677584
23.062	-0.01313
23.0823	-0.01777
23.1026	-0.00866
23.1228	-0.01788
23.1431	-0.0271
23.1634	0.03701
23.1837	-0.01346
23.204	-0.02269
23.2243	0.000175369
23.2445	0.0047
23.2648	-0.0091
23.2851	0.03668
23.3054	0.02287
23.3257	0.02282
23.3459	-0.00933
23.3662	0.0227
23.3865	0.0364
23.4068	0.00884
23.4271	-0.00497
23.4474	-0.000438464
23.4676	0.00867
23.4879	0.0132
23.5082	-0.01894
23.5285	0.03142
23.5488	-0.02822
23.5691	-0.00994
23.5893	0.00375
23.6096	-0.000884883
23.6299	-0.01469
23.6502	-0.000996502
23.6705	0.0402
23.6908	0.00806
23.711	0.01717
23.7313	0.00795
23.7516	-0.01044
23.7719	0.02159
23.7922	0.02612
23.8124	-0.00603
23.8327	-0.0015
23.853	-0.01989
23.8733	0.00297
23.8936	-0.02
23.9139	0.00286
23.9341	-0.00178
23.9544	0.01192
23.9747	-0.00647
23.995	0.00722
24.0153	0.01633
24.0356	-0.00206
24.0558	-0.0067
24.0761	-0.00217
24.0964	-0.01139
24.1167	-0.00686
24.137	-0.0115
24.1573	0.00678
24.1775	0.02506
24.1978	0.01125
24.2181	-0.00714
24.2384	0.00197
24.2587	-0.00725
24.2789	-0.00731
24.2992	0.01555
24.3195	0.01091
24.3398	-0.00748
24.3601	-0.0167
24.3804	-0.00301
24.4006	0.02903
24.4209	0.00147
24.4412	0.01058
24.4615	-0.0124
24.4818	-0.01245
24.5021	-0.00792
24.5223	0.02869
24.5426	-0.02179
24.5629	-0.00351
24.5832	-0.00356
24.6035	-0.01737
24.6238	0.000908776
24.644	0.00085298
24.6643	0.00538
24.6846	-0.02218
24.7049	0.00527
24.7252	0.0098
24.7455	-0.00401
24.7657	-0.02698
24.786	0.00963
24.8063	-0.00876
24.8266	-0.03174
24.8469	0.01405
24.8671	0.000239147
24.8874	-0.00898
24.9077	0.02305
24.928	0.00924
24.9483	0.01377
24.9686	-0.00921
24.9888	0.02741
25.0091	0.00443
25.0294	0.01813
25.0497	-0.00485
25.07	0.0226
25.0903	-0.02788
25.1105	0.02249
25.1308	0.0041
25.1511	-0.0005421
25.1714	0.0269
25.1917	0.04518
25.212	0.02679
25.2322	0.04507
25.2525	0.05418
25.2728	0.0633
25.2931	0.06324
25.3134	0.06318
25.3336	0.09063
25.3539	0.141
25.3742	0.08594
25.3945	0.21881
25.4148	0.12708
25.4351	0.14536
25.4553	0.10405
25.4756	0.0169
25.4959	0.0856
25.5162	0.09013
25.5365	0.04882
25.5568	0.01668
25.577	0.03954
25.5973	0.03032
25.6176	0.01651
25.6379	0.03021
25.6582	0.02098
25.6785	0.01634
25.6987	0.03004
25.719	-0.01127
25.7393	-0.01133
25.7596	0.03904
25.7799	0.02065
25.8001	0.0756
25.8204	-0.00697
25.8407	0.03881
25.861	0.04793
25.8813	-0.00713
25.9016	0.02948
25.9218	0.03859
25.9421	0.0477
25.9624	0.00181
25.9827	0.02009
26.003	0.04754
26.0233	0.03373
26.0435	0.01534
26.0638	0.02903
26.0841	0.04273
26.1044	0.01059
26.1247	0.00136
26.1449	0.01964
26.1652	-0.00792
26.1855	-0.00339
26.2058	0.00572
26.2261	0.00567
26.2464	0.0102
26.2666	0.01931
26.2869	0.03759
26.3072	0.01461
26.3275	-0.00836
26.3478	0.02367
26.3681	0.04653
26.3883	0.01439
26.4086	0.00058193
26.4289	0.01886
26.4492	-0.0087
26.4695	-0.01334
26.4898	0.03245
26.51	0.02781
26.5303	0.02775
26.5506	0.01394
26.5709	0.04597
26.5912	-0.01367
26.6115	0.01836
26.6317	-0.01378
26.652	0.02742
26.6723	-0.00473
26.6926	0.03189
26.7129	0.0135
26.7331	0.00427
26.7534	0.01797
26.7737	0.04083
26.794	0.04994
26.8143	-0.000534117
26.8346	0.01775
26.8548	0.04061
26.8751	0.03597
26.8954	0.06342
26.9157	0.07253
26.936	0.05872
26.9563	0.02199
26.9765	0.03111
26.9968	0.04939
27.0171	0.03099
27.0374	0.03094
27.0577	0.0813
27.078	0.08125
27.0982	0.03077
27.1185	0.10864
27.1388	0.16359
27.1591	0.20479
27.1794	0.17723
27.1996	0.16801
27.2199	0.34213
27.2402	0.30541
27.2605	0.2916
27.2808	0.34197
27.3011	0.28232
27.3213	0.36936
27.3416	0.33263
27.3619	0.27299
27.3822	0.32335
27.4025	0.29579
27.4228	0.33241
27.443	0.34152
27.4633	0.36438
27.4836	0.42392
27.5039	0.39636
27.5242	0.36422
27.5444	0.34124
27.5647	0.37327
27.585	0.46489
27.6053	0.419
27.6256	0.51979
27.6459	0.5014
27.6661	0.47842
27.6864	0.51503
27.7067	0.43705
27.727	0.62035
27.7473	0.61571
27.7675	0.80359
27.7878	0.85396
27.8081	0.95933
27.8284	1.33056
27.8487	1.52761
27.869	1.62381
27.8893	2.05463
27.9095	2.50837
27.9298	2.92544
27.9501	4.27302
27.9704	5.60685
27.9907	7.55949
28.0109	10.1034
28.0312	13.6558
28.0515	18.4962
28.0718	24.8677
28.0921	32.3529
28.1124	42.1118
28.1326	49.1799
28.1529	57.1832
28.1732	61.6202
28.1935	60.7034
28.2138	55.1203
28.234	46.6677
28.2543	37.3396
28.2746	28.0299
28.2949	20.6087
28.3152	14.0767
28.3355	9.08494
28.3558	5.85789
28.376	4.18017
28.3963	2.68122
28.4166	1.94775
28.4369	1.43431
28.4572	0.89795
28.4774	0.87498
28.4977	0.63198
28.518	0.6961
28.5383	0.61812
28.5586	0.45305
28.5789	0.41632
28.5991	0.42543
28.6194	0.45288
28.6397	0.38865
28.66	0.37484
28.6803	0.32895
28.7005	0.33806
28.7208	0.34717
28.7411	0.30586
28.7614	0.2508
28.7817	0.29658
28.802	0.20485
28.8223	0.19563
28.8425	0.23683
28.8628	0.19093
28.8831	0.25505
28.9034	0.26875
28.9237	0.26869
28.9439	0.17696
28.9642	0.24108
28.9845	0.19518
29.0048	0.18596
29.0251	0.18132
29.0454	0.19501
29.0656	0.13079
29.0859	0.17657
29.1062	0.20401
29.1265	0.23605
29.1468	0.24057
29.167	0.16718
29.1873	0.13503
29.2076	0.19915
29.2279	0.18076
29.2482	0.14403
29.2685	0.12106
29.2888	0.14851
29.309	0.1072
29.3293	0.14381
29.3496	0.14834
29.3699	0.22162
29.3902	0.16198
29.4104	0.14817
29.4307	0.09769
29.451	0.09305
29.4713	0.13884
29.4916	0.09753
29.5119	0.16164
29.5321	0.12492
29.5524	0.10194
29.5727	0.12481
29.593	0.08808
29.6133	0.17512
29.6335	0.08339
29.6538	0.10166
29.6741	0.14286
29.6944	0.0878
29.7147	0.10608
29.735	0.11519
29.7553	0.10139
29.7755	0.12883
29.7958	0.10586
29.8161	0.09663
29.8364	0.05991
29.8567	0.07819
29.8769	0.09647
29.8972	0.03224
29.9175	0.07802
29.9378	0.07796
29.9581	0.05499
29.9784	0.07327
29.9986	0.08238
30.0189	0.09149
30.0392	0.09602
30.0595	0.07763
30.0798	0.10508
30.1	0.14627
30.1203	0.06371
30.1406	0.08657
30.1609	0.07277
30.1812	0.04979
30.2015	0.01765
30.2218	0.06343
30.242	0.02212
30.2623	0.09999
30.2826	0.05868
30.3029	0.04487
30.3232	0.06315
30.3434	0.05393
30.3637	0.04471
30.384	0.0584
30.4043	0.0721
30.4246	0.03995
30.4449	0.03532
30.4651	0.03984
30.4854	0.06729
30.5057	0.03973
30.526	0.05343
30.5463	0.07629
30.5665	0.0579
30.5868	0.03951
30.6071	0.08071
30.6274	0.0669
30.6477	0.06226
30.668	0.08054
30.6883	0.06215
30.7085	0.05292
30.7288	0.05745
30.7491	0.05281
30.7694	0.06193
30.7897	0.12146
30.8099	0.07556
30.8302	0.02967
30.8505	0.02503
30.8708	0.03414
30.8911	0.05242
30.9114	0.02486
30.9316	0.02481
30.9519	0.02475
30.9722	0.0522
30.9925	0.02006
31.0128	0.0475
31.033	0.01536
31.0533	0.04281
31.0736	0.01067
31.0939	0.04728
31.1142	0.00139
31.1345	0.03342
31.1547	0.01961
31.175	0.04706
31.1953	-0.00342
31.2156	0.03319
31.2359	0.03314
31.2562	0.0285
31.2764	0.08345
31.2967	0.05131
31.317	0.0375
31.3373	-0.00381
31.3576	-0.01303
31.3779	0.01441
31.3981	0.01436
31.4184	0.00513
31.4387	0.01425
31.459	0.02336
31.4793	0.02789
31.4995	0.02325
31.5198	0.05069
31.5401	0.02313
31.5604	-0.00442
31.5807	0.03219
31.601	4.78404e-05
31.6212	0.01374
31.6415	0.03202
31.6618	0.03655
31.6821	0.04566
31.7024	-0.01398
31.7227	0.02263
31.7429	0.01341
31.7632	-0.02332
31.7835	0.0133
31.8038	-0.02343
31.8241	0.04986
31.8444	0.05438
31.8646	-0.000677611
31.8849	-0.01448
31.9052	0.0588
31.9255	-0.0146
31.9458	0.03119
31.966	0.01738
31.9863	0.00357
32.0066	0.01268
32.0269	0.01721
32.0472	0.00799
32.0675	-0.0104
32.0877	-0.01504
32.108	-0.00593
32.1283	-0.01515
32.1486	0.00771
32.1689	0.01224
32.1892	0.03052
32.2094	0.00296
32.2297	0.0029
32.25	0.03952
32.2703	-0.01096
32.2906	0.00732
32.3109	0.00268
32.3311	-0.00654
32.3514	-0.02035
32.3717	0.02085
32.392	0.00246
32.4123	-0.00677
32.4325	-0.00224
32.4528	-0.0023
32.4731	-0.00694
32.4934	-0.01616
32.5137	0.02504
32.534	0.01582
32.5543	0.0341
32.5745	-0.01638
32.5948	0.03398
32.6151	-0.01649
32.6354	0.02012
32.6557	-0.00744
32.6759	0.01084
32.6962	-0.0213
32.7165	-0.02594
32.7368	-0.01224
32.7571	-0.02147
32.7773	-0.02611
32.7976	-0.02158
32.8179	-0.00788
32.8382	0.00581
32.8585	0.00576
32.8788	-0.01264
32.8991	-0.01727
32.9193	-0.00358
32.9396	0.01012
32.9599	-0.00369
32.9802	-0.01291
33.0005	-0.00839
33.0207	-0.02219
33.041	0.019
33.0613	0.00978
33.0816	0.00055801
33.1019	-0.027
33.1222	-0.02247
33.1424	0.00956
33.1627	0.00492
33.183	-0.0043
33.2033	0.02773
33.2236	-0.009
33.2439	-0.04114
33.2641	-0.02286
33.2844	0
33.3047	0.00926
33.325	-0.00898
33.3453	0.01403
33.3655	-0.03172
33.3858	-0.00412
33.4061	-0.00403
33.4264	-0.03602
33.4467	-0.00385
33.467	0.000831112
33.4873	-0.022
33.5075	0.01018
33.5278	-0.00806
33.5481	-0.00797
33.5684	-0.02163
33.5887	0.00597
33.6089	0.04732
33.6292	-0.0076
33.6495	-0.01667
33.6698	-0.02575
33.6901	-0.02107
33.7103	-0.03473
33.7306	-0.00255
33.7509	-0.00246
33.7712	-0.01612
33.7915	-0.04353
33.8118	-0.03427
33.8321	-0.0571
33.8523	-0.00658
33.8726	-0.02024
33.8929	-0.0064
33.9132	-0.03839
33.9335	0.00754
33.9537	-0.00612
33.974	0.00772
33.9943	-0.01969
34.0146	0.00332
34.0349	0.00342
34.0552	-0.00107
34.0754	0.0036
34.0957	-0.03298
34.116	-0.02372
34.1363	-0.03279
34.1566	0.00855
34.1769	-0.0051
34.1971	-0.01418
34.2174	-0.01867
34.2377	-0.01399
34.258	-0.03682
34.2783	-0.01381
34.2985	-0.04122
34.3188	-0.01363
34.3391	0.01855
34.3594	-0.00886
34.3797	-0.00418
34.4	-0.02701
34.4203	-0.004
34.4405	-0.00849
34.4608	-0.05423
34.4811	-0.01747
34.5014	0.00554
34.5217	-0.00353
34.5419	0.00573
34.5622	-0.02627
34.5825	-0.03076
34.6028	0.006
34.6231	-0.02599
34.6434	-0.04423
34.6636	-0.05331
34.6839	-0.00738
34.7042	-0.0027
34.7245	-0.04387
34.7448	-0.01169
34.7651	-0.01159
34.7853	-0.00233
34.8056	-0.02058
34.8259	-0.02048
34.8462	-0.03414
34.8665	-0.0203
34.8867	-0.01562
34.907	-0.01553
34.9273	-0.03836
34.9476	0.00757
34.9679	0.00308
34.9882	-0.01058
35.0084	0.16481
35.0287	0.06177
35.049	-0.02507
35.0693	-0.09571
35.0896	-0.15016
35.1099	-0.18842
35.1301	-0.20622
35.1504	-0.20807
35.1707	-0.19677
35.191	-0.17596
35.2113	-0.14971
35.2315	-0.122
35.2518	-0.09536
35.2721	-0.07189
35.2924	-0.05299
35.3127	-0.03979
35.333	-0.03332
35.3532	-0.03454
35.3735	-0.04356
35.3938	-0.05905
35.4141	-0.07794
35.4344	-0.09562
35.4547	-0.10696
35.4749	-0.10781
35.4952	-0.09648
35.5155	-0.07421
35.5358	-0.04498
35.5561	-0.01465
35.5763	0.0109
35.5966	0.02731
35.6169	0.03267
35.6372	0.02806
35.6575	0.01681
35.6778	0.00299
35.6981	-0.00987
35.7183	-0.01878
35.7386	-0.02191
35.7589	-0.01879
35.7792	-0.01025
35.7995	0.00173
35.8197	0.01451
35.84	0.02584
35.8603	0.0337
35.8806	0.03598
35.9009	0.03086
35.9212	0.01793
35.9414	-0.00209
35.9617	-0.02772
35.982	-0.05724
36.0023	-0.08842
36.0226	-0.11789
36.0429	-0.14118
36.0631	-0.15473
36.0834	-0.15732
36.1037	-0.14985
36.124	-0.13469
36.1443	-0.11553
36.1645	-0.09692
36.1848	-0.083
36.2051	-0.07549
36.2254	-0.07292
36.2457	-0.07208
36.266	-0.07067
36.2863	-0.06817
36.3065	-0.06537
36.3268	-0.06398
36.3471	-0.06608
36.3674	-0.07304
36.3877	-0.08428
36.4079	-0.0968
36.4282	-0.10612
36.4485	-0.10858
36.4688	-0.10313
36.4891	-0.09147
36.5093	-0.07739
36.5296	-0.06571
36.5499	-0.06034
36.5702	-0.06252
36.5905	-0.0705
36.6108	-0.08044
36.6311	-0.08778
36.6513	-0.08933
36.6716	-0.08508
36.6919	-0.0787
36.7122	-0.07627
36.7325	-0.08369
36.7527	-0.10343
36.773	-0.13287
36.7933	-0.16507
36.8136	-0.19083
36.8339	-0.20112
36.8542	-0.19051
36.8744	-0.15959
36.8947	-0.11534
36.915	-0.06865
36.9353	-0.03073
36.9556	-0.00941
36.9759	-0.00748
36.9961	-0.02322
37.0164	-0.05152
37.0367	-0.08553
37.057	-0.11898
37.0773	-0.14753
37.0975	-0.16916
37.1178	-0.18318
37.1381	-0.18948
37.1584	-0.18785
37.1787	-0.17859
37.199	-0.16318
37.2193	-0.14413
37.2395	-0.12438
37.2598	-0.10693
37.2801	-0.09412
37.3004	-0.08706
37.3207	-0.08478
37.3409	-0.08493
37.3612	-0.08442
37.3815	-0.08086
37.4018	-0.07326
37.4221	-0.06197
37.4423	-0.04841
37.4626	-0.03485
37.4829	-0.02375
37.5032	-0.01681
37.5235	-0.01424
37.5438	-0.01522
37.5641	-0.01819
37.5843	-0.0216
37.6046	-0.02414
37.6249	-0.02495
37.6452	-0.02404
37.6655	-0.02232
37.6857	-0.02097
37.706	-0.02062
37.7263	-0.0211
37.7466	-0.02191
37.7669	-0.02253
37.7872	-0.02265
37.8074	-0.02216
37.8277	-0.02151
37.848	-0.02184
37.8683	-0.02423
37.8886	-0.0288
37.9089	-0.03439
37.9291	-0.03887
37.9494	-0.03967
37.9697	-0.03436
37.99	-0.02128
38.0103	-0.000461747
38.0305	0.0259
38.0508	0.05378
38.0711	0.07834
38.0914	0.09481
38.1117	0.09931
38.132	0.08969
38.1522	0.06662
38.1725	0.03366
38.1928	-0.00349
38.2131	-0.03816
38.2334	-0.06362
38.2537	-0.07444
38.2739	-0.06779
38.2942	-0.04449
38.3145	-0.00896
38.3348	0.0318
38.3551	0.07023
38.3753	0.09966
38.3956	0.11584
38.4159	0.11784
38.4362	0.10858
38.4565	0.09355
38.4768	0.0792
38.4971	0.07066
38.5173	0.0703
38.5376	0.07725
38.5579	0.08815
38.5782	0.09795
38.5985	0.10128
38.6187	0.09382
38.639	0.07365
38.6593	0.0416
38.6796	0.00103
38.6999	-0.04353
38.7202	-0.08721
38.7404	-0.12509
38.7607	-0.15244
38.781	-0.16599
38.8013	-0.16435
38.8216	-0.14829
38.8419	-0.12067
38.8621	-0.08591
38.8824	-0.04923
38.9027	-0.01614
38.923	0.00876
38.9433	0.02339
38.9635	0.02839
38.9838	0.02604
39.0041	0.01953
39.0244	0.01178
39.0447	0.00438
39.065	-0.00241
39.0852	-0.0091
39.1055	-0.01682
39.1258	-0.02638
39.1461	-0.03721
39.1664	-0.04746
39.1867	-0.05488
39.2069	-0.05734
39.2272	-0.05378
39.2475	-0.04487
39.2678	-0.0325
39.2881	-0.0193
39.3083	-0.0085
39.3286	-0.00294
39.3489	-0.00403
39.3692	-0.01145
39.3895	-0.02334
39.4098	-0.03667
39.4301	-0.04832
39.4503	-0.05577
39.4706	-0.05752
39.4909	-0.05357
39.5112	-0.04561
39.5315	-0.03607
39.5517	-0.02741
39.572	-0.02142
39.5923	-0.01882
39.6126	-0.0192
39.6329	-0.0217
39.6532	-0.02501
39.6734	-0.02779
39.6937	-0.02907
39.714	-0.02834
39.7343	-0.02529
39.7546	-0.0203
39.7749	-0.01427
39.7951	-0.00839
39.8154	-0.00413
39.8357	-0.00314
39.856	-0.00608
39.8763	-0.01255
39.8965	-0.02106
39.9168	-0.0294
39.9371	-0.03531
39.9574	-0.03733
39.9777	-0.03497
39.998	-0.02866
40.0183	-0.01959
40.0385	-0.00868
40.0588	0.00426
40.0791	0.02024
40.0994	0.04029
40.1197	0.06458
40.1399	0.09177
40.1602	0.11868
40.1805	0.14083
40.2008	0.15344
40.2211	0.15308
40.2413	0.13901
40.2616	0.11378
40.2819	0.08229
40.3022	0.05027
40.3225	0.02259
40.3428	0.00197
40.3631	-0.01189
40.3833	-0.02183
40.4036	-0.03189
40.4239	-0.04549
40.4442	-0.06424
40.4645	-0.08678
40.4847	-0.1091
40.505	-0.12591
40.5253	-0.13239
40.5456	-0.1257
40.5659	-0.10602
40.5862	-0.07641
40.6064	-0.04209
40.6267	-0.0093
40.647	0.01607
40.6673	0.03045
40.6876	0.03329
40.7079	0.02677
40.7281	0.0147
40.7484	0.00151
40.7687	-0.00886
40.789	-0.01385
40.8093	-0.01308
40.8295	-0.00848
40.8498	-0.00366
40.8701	-0.0021
40.8904	-0.00597
40.9107	-0.01588
40.931	-0.03098
40.9512	-0.04891
40.9715	-0.06615
40.9918	-0.07892
41.0121	-0.08441
41.0324	-0.08133
41.0527	-0.06975
41.0729	-0.05047
41.0932	-0.02506
41.1135	0.00373
41.1338	0.03238
41.1541	0.05767
41.1743	0.07729
41.1946	0.09003
41.2149	0.09594
41.2352	0.0968
41.2555	0.0959
41.2758	0.09706
41.2961	0.10288
41.3163	0.11383
41.3366	0.12823
41.3569	0.14264
41.3772	0.15279
41.3975	0.15501
41.4177	0.14778
41.438	0.1326
41.4583	0.11341
41.4786	0.0953
41.4989	0.08314
41.5192	0.08035
41.5394	0.08749
41.5597	0.10185
41.58	0.11853
41.6003	0.13212
41.6206	0.138
41.6409	0.13319
41.6611	0.11675
41.6814	0.09026
41.7017	0.05797
41.722	0.02565
41.7423	-0.00132
41.7625	-0.0187
41.7828	-0.02347
41.8031	-0.0143
41.8234	0.00774
41.8437	0.03924
41.864	0.07508
41.8842	0.10986
41.9045	0.13935
41.9248	0.16089
41.9451	0.17295
41.9654	0.17588
41.9857	0.17192
42.0059	0.16424
42.0262	0.15592
42.0465	0.14955
42.0668	0.14683
42.0871	0.14863
42.1073	0.15514
42.1276	0.16602
42.1479	0.1805
42.1682	0.19827
42.1885	0.21919
42.2088	0.24325
42.2291	0.27097
42.2493	0.30379
42.2696	0.34342
42.2899	0.39067
42.3102	0.44526
42.3305	0.50643
42.3507	0.5733
42.371	0.64445
42.3913	0.71713
42.4116	0.78868
42.4319	0.85823
42.4522	0.92764
42.4724	1.00076
42.4927	1.08316
42.513	1.1835
42.5333	1.3152
42.5536	1.49655
42.5739	1.74923
42.5941	2.09874
42.6144	2.57469
42.6347	3.20882
42.655	4.02858
42.6753	5.04836
42.6955	6.26051
42.7158	7.62821
42.7361	9.08105
42.7564	10.5159
42.7767	11.807
42.797	12.826
42.8172	13.4639
42.8375	13.6517
42.8578	13.3736
42.8781	12.6696
42.8984	11.6265
42.9186	10.3592
42.9389	8.98655
42.9592	7.61041
42.9795	6.30427
42.9998	5.11093
43.0201	4.04746
43.0403	3.1158
43.0606	2.31351
43.0809	1.64017
43.1012	1.09787
43.1215	0.68757
43.1418	0.40405
43.1621	0.23263
43.1823	0.14976
43.2026	0.126
43.2229	0.13182
43.2432	0.14375
43.2635	0.14787
43.2837	0.13964
43.304	0.12184
43.3243	0.10132
43.3446	0.08509
43.3649	0.07734
43.3852	0.07819
43.4054	0.0845
43.4257	0.09176
43.446	0.09592
43.4663	0.0942
43.4866	0.08569
43.5069	0.07213
43.5271	0.05754
43.5474	0.04615
43.5677	0.04121
43.588	0.04425
43.6083	0.05515
43.6285	0.07193
43.6488	0.09161
43.6691	0.11044
43.6894	0.12508
43.7097	0.13356
43.73	0.13533
43.7502	0.13036
43.7705	0.11947
43.7908	0.10414
43.8111	0.08615
43.8314	0.06748
43.8516	0.05089
43.8719	0.0395
43.8922	0.03635
43.9125	0.04392
43.9328	0.06302
43.9531	0.09212
43.9734	0.12759
43.9936	0.16383
44.0139	0.19396
44.0342	0.21177
44.0545	0.2138
44.0748	0.19991
44.0951	0.17329
44.1153	0.13974
44.1356	0.10598
44.1559	0.07834
44.1762	0.06132
44.1965	0.05655
44.2167	0.06238
44.237	0.07495
44.2573	0.08937
44.2776	0.1007
44.2979	0.10493
44.3182	0.09971
44.3384	0.08468
44.3587	0.06194
44.379	0.03561
44.3993	0.01067
44.4196	-0.00859
44.4398	-0.0194
44.4601	-0.02122
44.4804	-0.01559
44.5007	-0.00545
44.521	0.00577
44.5413	0.01511
44.5615	0.02146
44.5818	0.02555
44.6021	0.02924
44.6224	0.03439
44.6427	0.04218
44.663	0.05254
44.6832	0.06444
44.7035	0.07625
44.7238	0.08585
44.7441	0.09088
44.7644	0.08975
44.7847	0.08193
44.8049	0.06818
44.8252	0.05046
44.8455	0.0318
44.8658	0.01549
44.8861	0.0047
44.9064	0.00165
44.9266	0.00659
44.9469	0.01781
44.9672	0.03247
44.9875	0.04739
45.0078	0.06011
45.028	0.06956
45.0483	0.0761
45.0686	0.08085
45.0889	0.08515
45.1092	0.09004
45.1295	0.09587
45.1497	0.1025
45.17	0.10926
45.1903	0.11484
45.2106	0.11769
45.2309	0.11668
45.2512	0.11124
45.2714	0.10121
45.2917	0.08687
45.312	0.06951
45.3323	0.0517
45.3526	0.03667
45.3728	0.0268
45.3931	0.02274
45.4134	0.02356
45.4337	0.02776
45.454	0.03386
45.4743	0.04033
45.4945	0.04582
45.5148	0.04994
45.5351	0.05309
45.5554	0.05541
45.5757	0.0556
45.596	0.05125
45.6162	0.04024
45.6365	0.02256
45.6568	0.000720979
45.6771	-0.02122
45.6974	-0.03854
45.7176	-0.04681
45.7379	-0.04348
45.7582	-0.02908
45.7785	-0.00754
45.7988	0.01525
45.8191	0.03375
45.8394	0.04487
45.8596	0.04845
45.8799	0.04675
45.9002	0.04369
45.9205	0.0436
45.9408	0.04983
45.961	0.06382
45.9813	0.08493
46.0016	0.11061
46.0219	0.137
46.0422	0.15967
46.0625	0.17427
46.0827	0.1773
46.103	0.16681
46.1233	0.14257
46.1436	0.10644
46.1639	0.06268
46.1842	0.0175
46.2044	-0.02246
46.2247	-0.05184
46.245	-0.06746
46.2653	-0.06845
46.2856	-0.05633
46.3058	-0.03485
46.3261	-0.00958
46.3464	0.01384
46.3667	0.03132
46.387	0.04118
46.4073	0.04381
46.4275	0.04113
46.4478	0.03621
46.4681	0.0326
46.4884	0.03325
46.5087	0.03929
46.529	0.04968
46.5492	0.06218
46.5695	0.07412
46.5898	0.08315
46.6101	0.08744
46.6304	0.08627
46.6506	0.08008
46.6709	0.07016
46.6912	0.05825
46.7115	0.04599
46.7318	0.03479
46.7521	0.02574
46.7724	0.01932
46.7926	0.01527
46.8129	0.0126
46.8332	0.01037
46.8535	0.00762
46.8738	0.00365
46.8941	-0.00164
46.9143	-0.00741
46.9346	-0.01219
46.9549	-0.01431
46.9752	-0.01254
46.9955	-0.00641
47.0157	0.0036
47.036	0.01633
47.0563	0.02977
47.0766	0.04166
47.0969	0.05013
47.1172	0.05437
47.1374	0.05455
47.1577	0.052
47.178	0.04913
47.1983	0.0487
47.2186	0.05282
47.2388	0.06218
47.2591	0.07585
47.2794	0.09161
47.2997	0.10637
47.32	0.11707
47.3403	0.12124
47.3606	0.11809
47.3808	0.10845
47.4011	0.09432
47.4214	0.07798
47.4417	0.06154
47.462	0.04682
47.4822	0.03538
47.5025	0.02836
47.5228	0.02651
47.5431	0.03005
47.5634	0.03839
47.5836	0.04984
47.6039	0.06203
47.6242	0.07208
47.6445	0.07721
47.6648	0.0757
47.6851	0.06743
47.7054	0.05405
47.7256	0.03843
47.7459	0.02363
47.7662	0.01212
47.7865	0.00539
47.8068	0.00438
47.827	0.00904
47.8473	0.01845
47.8676	0.03111
47.8879	0.0452
47.9082	0.05857
47.9285	0.06872
47.9487	0.07305
47.969	0.06972
47.9893	0.05846
48.0096	0.04125
48.0299	0.02148
48.0502	0.0032
48.0704	-0.00969
48.0907	-0.01425
48.111	-0.0094
48.1313	0.00373
48.1516	0.02251
48.1718	0.04369
48.1921	0.0641
48.2124	0.08105
48.2327	0.09201
48.253	0.09513
48.2733	0.08995
48.2935	0.07766
48.3138	0.06059
48.3341	0.0422
48.3544	0.02692
48.3747	0.01907
48.395	0.02128
48.4152	0.03306
48.4355	0.05048
48.4558	0.06776
48.4761	0.07918
48.4964	0.08059
48.5166	0.07022
48.5369	0.04984
48.5572	0.02469
48.5775	0.00151
48.5978	-0.01394
48.6181	-0.01901
48.6384	-0.0145
48.6586	-0.00367
48.6789	0.00903
48.6992	0.01885
48.7195	0.02218
48.7398	0.01826
48.76	0.00931
48.7803	-0.000980818
48.8006	-0.00912
48.8209	-0.01294
48.8412	-0.01165
48.8615	-0.0058
48.8817	0.00272
48.902	0.01093
48.9223	0.01601
48.9426	0.01666
48.9629	0.01318
48.9832	0.00655
49.0034	-0.0017
49.0237	-0.00948
49.044	-0.01432
49.0643	-0.01432
49.0846	-0.00912
49.1048	-0.00013836
49.1251	0.01036
49.1454	0.02011
49.1657	0.02723
49.186	0.03037
49.2063	0.02944
49.2265	0.02593
49.2468	0.02219
49.2671	0.01995
49.2874	0.01948
49.3077	0.01975
49.328	0.01932
49.3482	0.01713
49.3685	0.01307
49.3888	0.00816
49.4091	0.00451
49.4294	0.0047
49.4496	0.01051
49.4699	0.022
49.4902	0.03746
49.5105	0.0541
49.5308	0.06882
49.5511	0.07908
49.5714	0.08344
49.5916	0.08154
49.6119	0.07375
49.6322	0.06114
49.6525	0.04518
49.6728	0.02779
49.693	0.01132
49.7133	-0.00165
49.7336	-0.00879
49.7539	-0.00837
49.7742	5.06269e-05
49.7945	0.01504
49.8147	0.03362
49.835	0.05231
49.8553	0.06787
49.8756	0.07818
49.8959	0.08236
49.9162	0.08082
49.9364	0.07503
49.9567	0.06717
49.977	0.05929
49.9973	0.05293
50.0176	0.04922
50.0378	0.04878
50.0581	0.05141
50.0784	0.05638
50.0987	0.06228
50.119	0.06738
50.1393	0.07028
50.1596	0.07022
50.1798	0.06729
50.2001	0.06237
50.2204	0.05681
50.2407	0.05139
50.261	0.04631
50.2812	0.04156
50.3015	0.03688
50.3218	0.03201
50.3421	0.0273
50.3624	0.02398
50.3826	0.02422
50.4029	0.03007
50.4232	0.04237
50.4435	0.0597
50.4638	0.07919
50.4841	0.09721
50.5044	0.11005
50.5246	0.11474
[truncated: 961 more rows]

## Sheet: Fig. 1f
T (K)	R (Ω)												T (K)	R/R_60K
	0.4 GPa	1.5 GPa	3.0 GPa	6.0 GPa	8.0 GPa	12.6 GPa	15.0 GPa	17.2 GPa	23.0 GPa	42.0 GPa				3.0 GPa	6.0 GPa	8.0 GPa	12.6 GPa	15.0 GPa
1.6	7312.38	2217.53	889.602	249.468	139.148	55.9315	-0.01873	-0.02089	-0.01574	-0.00534			1.6	2.15284	1.38655	1.13092	0.85529	-0.00115
1.60995	7294.17	2215.59	888.93	249.344	139.163	55.9857	-0.01273	-0.02119	-0.01713	-0.00599			1.60995	2.15121	1.38586	1.13104	0.85612	-0.000784441
1.61989	7275.53	2213.38	888.287	249.225	139.163	56.0118	-0.02048	-0.02123	-0.01852	-0.00623			1.61989	2.14966	1.3852	1.13103	0.85652	-0.00126
1.62984	7260.46	2211.32	887.616	249.101	139.177	56.0491	-0.00308	-0.01814	-0.01795	-0.00748			1.62984	2.14803	1.38451	1.13115	0.85709	-0.000189473
1.63979	7246.73	2209.63	887.044	249.025	139.188	56.0766	-0.01113	-0.02102	-0.01998	-0.00694			1.63979	2.14665	1.38409	1.13124	0.85751	-0.00068545
1.64973	7233.28	2208.02	886.538	248.868	139.182	56.097	-0.01051	-0.01578	-0.02206	-0.00585			1.64973	2.14543	1.38322	1.13119	0.85782	-0.000647395
1.65968	7219.76	2206.32	886.027	248.819	139.213	56.1294	-0.00735	-0.01649	-0.01702	-0.00645			1.65968	2.14419	1.38294	1.13144	0.85831	-0.000453058
1.66963	7204.77	2204.61	885.472	248.729	139.209	56.1527	-0.0067	-0.01915	-0.02092	-0.00778			1.66963	2.14285	1.38244	1.13141	0.85867	-0.000412889
1.67958	7191.2	2202.75	884.984	248.672	139.199	56.1846	-0.01875	-0.02125	-0.01671	-0.00644			1.67958	2.14167	1.38213	1.13133	0.85916	-0.00115
1.68952	7176.96	2201	884.453	248.561	139.212	56.1912	-0.01384	-0.02106	-0.01834	-0.00629			1.68952	2.14038	1.38151	1.13143	0.85926	-0.000852602
1.69947	7163.29	2199.19	883.885	248.471	139.233	56.2334	-0.0109	-0.01996	-0.02335	-0.00662			1.69947	2.139	1.38101	1.1316	0.8599	-0.000671617
1.70942	7148.93	2197.52	883.323	248.38	139.26	56.258	-0.01079	-0.01973	-0.01637	-0.00631			1.70942	2.13764	1.3805	1.13182	0.86028	-0.000664647
1.71936	7133.74	2195.5	882.726	248.204	139.275	56.2916	-0.01284	-0.0219	-0.01548	-0.00639			1.71936	2.1362	1.37953	1.13195	0.86079	-0.000791338
1.72931	7117.98	2193.62	882.114	248.178	139.278	56.32	-0.01129	-0.02206	-0.01728	-0.00764			1.72931	2.13472	1.37938	1.13197	0.86123	-0.000695394
1.73926	7103.52	2191.42	881.517	248.108	139.285	56.3544	-0.00677	-0.01871	-0.02149	-0.00739			1.73926	2.13328	1.37899	1.13203	0.86176	-0.000417333
1.7492	7087.09	2189.54	880.808	247.972	139.3	56.3829	-0.01117	-0.02208	-0.0221	-0.00609			1.7492	2.13156	1.37824	1.13215	0.86219	-0.00068838
1.75915	7066.31	2187.25	880.091	247.885	139.308	56.4163	-0.01725	-0.02335	-0.02037	-0.00558			1.75915	2.12982	1.37775	1.13222	0.8627	-0.00106
1.7691	7046.49	2185.45	879.798	247.747	139.319	56.4396	-0.00106	-0.01778	-0.01902	-0.00813			1.7691	2.12912	1.37698	1.1323	0.86306	-6.51985e-05
1.77905	7024.37	2183.65	879.457	247.668	139.366	56.4749	-0.01227	-0.01941	-0.01802	-0.00746			1.77905	2.12829	1.37655	1.13269	0.8636	-0.00075611
1.78899	7002.94	2181.23	878.41	247.576	139.336	56.5078	-0.01096	-0.01881	-0.01349	-0.00657			1.78899	2.12576	1.37603	1.13244	0.8641	-0.000675359
1.79894	6982.62	2178.6	878.332	247.489	139.388	56.5411	-0.01103	-0.01942	-0.02428	-0.00668			1.79894	2.12557	1.37555	1.13286	0.86461	-0.000679329
1.80889	6960.35	2176.26	877.653	247.403	139.373	56.5672	-0.0107	-0.02402	-0.02009	-0.00761			1.80889	2.12393	1.37507	1.13274	0.86501	-0.000659446
1.81883	6940.15	2174.12	876.829	247.313	139.407	56.5961	-0.0117	-0.02211	-0.02268	-0.00723			1.81883	2.12193	1.37457	1.13302	0.86545	-0.000720947
1.82878	6917.44	2170.99	876.288	247.171	139.418	56.6429	-0.00948	-0.01994	-0.02568	-0.00733			1.82878	2.12062	1.37379	1.13311	0.86617	-0.00058379
1.83873	6895.02	2169.42	875.493	247.098	139.44	56.66	-0.00853	-0.02002	-0.02027	-0.00808			1.83873	2.1187	1.37338	1.13329	0.86643	-0.000525552
1.84867	6872.88	2167.6	874.503	246.969	139.443	56.6966	-0.01276	-0.01952	-0.02003	-0.00756			1.84867	2.1163	1.37266	1.13331	0.86699	-0.000785909
1.85862	6850.84	2163.62	873.84	246.826	139.509	56.751	-0.00944	-0.02024	-0.0171	-0.0065			1.85862	2.1147	1.37187	1.13385	0.86782	-0.000581738
1.86857	6827.67	2161.46	873.186	246.709	139.499	56.8214	-0.00679	-0.01727	-0.01747	-0.00777			1.86857	2.11311	1.37122	1.13377	0.8689	-0.00041862
1.87852	6807.52	2159.86	872.31	246.61	139.523	56.8184	-0.00113	-0.01431	-0.01777	-0.00681			1.87852	2.11099	1.37067	1.13396	0.86885	-6.99154e-05
1.88846	6783.51	2157.7	871.222	246.471	139.539	56.8839	-0.00561	-0.01797	-0.01716	-0.00916			1.88846	2.10836	1.36989	1.1341	0.86985	-0.000345524
1.89841	6765.48	2154.83	870.492	246.368	139.561	56.9206	-0.01049	-0.02328	-0.01317	-0.00797			1.89841	2.10659	1.36932	1.13427	0.87041	-0.000646344
1.90836	6744.36	2151.47	869.899	246.245	139.594	56.9777	-0.01225	-0.02177	-0.02428	-0.00678			1.90836	2.10516	1.36864	1.13454	0.87129	-0.000754612
1.9183	6723.36	2149.35	869.349	246.113	139.586	56.9895	-0.02422	-0.01956	-0.02219	-0.0054			1.9183	2.10383	1.36791	1.13448	0.87147	-0.00149
1.92825	6696.84	2146.6	868.804	246.042	139.609	57.0335	-0.01336	-0.01568	-0.02009	-0.0086			1.92825	2.10251	1.36751	1.13466	0.87214	-0.000822996
1.9382	6672.47	2144.73	868.123	245.907	139.681	57.0988	-0.017	-0.01828	-0.0162	-0.00878			1.9382	2.10086	1.36676	1.13524	0.87314	-0.00105
1.94814	6649.51	2141.39	867.244	245.845	139.673	57.1036	-0.01314	-0.02009	-0.01609	-0.00703			1.94814	2.09873	1.36641	1.13519	0.87321	-0.000809646
1.95809	6625.99	2139.22	866.285	245.793	139.672	57.1367	-0.0037	-0.02011	-0.0201	-0.00862			1.95809	2.09641	1.36612	1.13517	0.87372	-0.000227831
1.96804	6605.91	2135.44	865.432	245.635	139.703	57.1486	-0.00599	-0.02393	-0.01849	-0.00768			1.96804	2.09435	1.36525	1.13543	0.8739	-0.000369296
1.97799	6577.8	2132.8	864.81	245.59	139.709	57.2296	-0.00923	-0.0215	-0.02105	-0.00706			1.97799	2.09285	1.365	1.13547	0.87514	-0.000568724
1.98793	6555.21	2130.59	864.326	245.468	139.751	57.2209	-0.01305	-0.02027	-0.02431	-0.00995			1.98793	2.09167	1.36432	1.13582	0.87501	-0.000803869
1.99788	6535.15	2126.67	863.616	245.382	139.749	57.277	-0.01389	-0.01619	-0.02355	-0.00698			1.99788	2.08995	1.36384	1.1358	0.87586	-0.000855625
2.00783	6516.11	2124.71	862.299	245.336	139.794	57.2985	-0.00159	-0.02444	-0.02096	-0.00774			2.00783	2.08677	1.36359	1.13616	0.87619	-9.82502e-05
2.01777	6500.66	2121.85	861.783	245.211	139.792	57.3437	-0.00257	-0.02042	-0.01801	-0.00926			2.01777	2.08552	1.36289	1.13615	0.87688	-0.000158145
2.02772	6482.79	2119.62	860.867	245.114	139.786	57.3778	-0.01395	-0.02297	-0.01418	-0.00644			2.02772	2.0833	1.36235	1.1361	0.8774	-0.000859342
2.03767	6466.21	2117.52	860.348	245.022	139.83	57.4013	-0.00851	-0.02469	--	-0.01039			2.03767	2.08205	1.36184	1.13646	0.87776	-0.000524398
2.04761	6446.36	2115.27	859.674	244.922	139.831	57.4366	-0.01381	-0.00985	0.00522	-0.00546			2.04761	2.08041	1.36129	1.13647	0.8783	-0.000850538
2.05756	6422.55	2111.25	858.907	244.857	139.891	57.4687	-0.01727	-0.01727	-0.01912	-0.0096			2.05756	2.07856	1.36092	1.13695	0.87879	-0.00106
2.06751	6405.05	2107.18	858.403	244.748	139.885	57.5248	-0.00895	-0.02158	-0.01396	-0.00619			2.06751	2.07734	1.36032	1.1369	0.87965	-0.000551259
2.07746	6391.06	2104.79	857.445	244.685	139.916	57.5588	-0.00826	-0.01789	-0.01456	-0.00905			2.07746	2.07502	1.35997	1.13715	0.88017	-0.000508597
2.0874	6369.36	2102.72	856.812	244.615	139.924	57.5753	-0.00851	-0.01861	-0.0171	-0.00546			2.0874	2.07349	1.35958	1.13722	0.88042	-0.00052407
2.09735	6348.81	2101.38	856.334	244.541	139.957	57.6157	-0.01673	-0.02002	-0.02269	-0.01007			2.09735	2.07233	1.35917	1.13749	0.88104	-0.00103
2.1073	6322.14	2098.93	855.873	244.439	139.956	57.6573	-0.02077	-0.02238	-0.02223	-0.00895			2.1073	2.07122	1.3586	1.13748	0.88168	-0.00128
2.11724	6305.5	2093.96	855.338	244.417	139.994	57.6963	-0.01897	-0.02307	-0.02194	-0.00654			2.11724	2.06992	1.35848	1.13779	0.88227	-0.00117
2.12719	6290.45	2088.91	854.23	244.308	140.017	57.7343	-0.01247	-0.02037	-0.022	-0.0101			2.12719	2.06724	1.35787	1.13798	0.88286	-0.00076831
2.13714	6273.01	2087.49	853.299	244.235	140.036	57.7584	-0.0083	-0.02397	-0.02205	-0.0066			2.13714	2.06499	1.35746	1.13813	0.88322	-0.000511663
2.14708	6255.33	2086.07	852.562	244.177	140.073	57.7713	-0.00884	-0.01811	-0.02211	-0.00994			2.14708	2.06321	1.35715	1.13843	0.88342	-0.000544501
2.15703	6234.37	2084.53	851.744	244.108	140.089	57.7954	-0.01291	-0.02144	-0.0197	-0.00707			2.15703	2.06122	1.35676	1.13856	0.88379	-0.000795593
2.16698	6213.04	2082.57	851.246	244.034	140.079	57.8128	-0.00903	-0.01618	-0.01567	-0.00947			2.16698	2.06002	1.35635	1.13848	0.88406	-0.000556196
2.17693	6194.97	2079.94	850.775	243.89	140.093	57.8474	-0.00951	-0.01978	-0.01729	-0.00971			2.17693	2.05888	1.35555	1.13859	0.88458	-0.000586179
2.18687	6176.8	2077.08	850.201	243.827	140.094	57.89	-0.0091	-0.02496	-0.02036	-0.0085			2.18687	2.05749	1.3552	1.13861	0.88524	-0.000560611
2.19682	6162.77	2070.84	849.382	243.752	140.143	57.9384	-0.01901	-0.01654	-0.01808	-0.01082			2.19682	2.05551	1.35478	1.139	0.88598	-0.00117
2.20677	6138.92	2066.34	848.407	243.715	140.14	57.9708	-0.00839	-0.02502	-0.01435	-0.00789			2.20677	2.05315	1.35458	1.13898	0.88647	-0.000516837
2.21671	6122.08	2064.33	847.497	243.626	140.213	58.0401	-0.01997	-0.02659	-0.01305	-0.00945			2.21671	2.05095	1.35408	1.13957	0.88753	-0.00123
2.22666	6105.95	2061.55	846.533	243.543	140.187	58.0567	-0.01755	-0.02749	-0.01823	-0.00678			2.22666	2.04861	1.35362	1.13936	0.88779	-0.00108
2.23661	6088.9	2058.83	845.903	243.503	140.226	58.0898	-0.01914	-0.02236	-0.02342	-0.01024			2.23661	2.04709	1.3534	1.13968	0.88829	-0.00118
2.24655	6066.06	2056.61	845.38	243.406	140.242	58.1269	-0.01876	-0.02024	-0.02118	-0.00633			2.24655	2.04582	1.35286	1.13981	0.88886	-0.00116
2.2565	6046.17	2054.57	844.571	243.319	140.264	58.173	-0.01994	-0.0204	-0.01916	-0.01071			2.2565	2.04387	1.35238	1.13999	0.88956	-0.00123
2.26645	6028.27	2052.62	843.686	243.217	140.266	58.2276	-0.01085	-0.02086	-0.0189	-0.00707			2.26645	2.04172	1.35181	1.14	0.8904	-0.000668736
2.2764	6012.87	2047.78	843.103	243.135	140.285	58.2442	-0.01657	-0.02482	-0.01969	-0.01094			2.2764	2.04031	1.35135	1.14016	0.89065	-0.00102
2.28634	5995.86	2044.64	842.347	243.063	140.309	58.2779	-0.00848	-0.02272	-0.02047	-0.00784			2.28634	2.03848	1.35096	1.14035	0.89117	-0.000522614
2.29629	5975.44	2040.18	841.5	242.999	140.336	58.3131	0.0031	-0.02445	-0.02033	-0.01018			2.29629	2.03644	1.35059	1.14057	0.89171	0.00019115
2.30624	5954.77	2036.93	840.686	242.944	140.33	58.3463	-0.01399	-0.024	-0.02001	-0.00757			2.30624	2.03446	1.35029	1.14052	0.89221	-0.000861666
2.31618	5940.13	2034.52	840.091	242.878	140.339	58.3738	-0.0135	-0.02318	-0.01964	-0.00943			2.31618	2.03302	1.34992	1.1406	0.89264	-0.000831567
2.32613	5921.47	2032.75	839.47	242.833	140.384	58.3965	-0.01674	-0.01664	-0.0192	-0.0082			2.32613	2.03152	1.34967	1.14096	0.89298	-0.00103
2.33608	5906.34	2030.81	838.831	242.752	140.387	58.4281	-0.01521	-0.01755	-0.01841	-0.00982			2.33608	2.02998	1.34923	1.14099	0.89346	-0.000937071
2.34602	5887.53	2028.8	838.069	242.699	140.416	58.5057	-0.01391	-0.01942	-0.01671	-0.00638			2.34602	2.02813	1.34893	1.14122	0.89465	-0.00085692
2.35597	5869.85	2025.94	837.409	242.637	140.429	58.5203	-0.01034	-0.02858	-0.01471	-0.01076			2.35597	2.02653	1.34858	1.14132	0.89487	-0.000637194
2.36592	5852.02	2023.31	836.763	242.562	140.436	58.5588	-0.00829	-0.02247	-0.01704	-0.00659			2.36592	2.02497	1.34817	1.14138	0.89546	-0.000510718
2.37587	5832.02	2021.5	835.862	242.538	140.468	58.623	-0.02161	-0.02036	-0.02016	-0.01119			2.37587	2.02279	1.34803	1.14164	0.89645	-0.00133
2.38581	5813.44	2019.05	834.832	242.434	140.467	58.629	-0.0128	-0.01859	-0.02195	-0.00623			2.38581	2.0203	1.34746	1.14164	0.89654	-0.000788646
2.39576	5802.2	2014.22	834.016	242.367	140.502	58.6416	-0.00945	-0.02192	-0.01812	-0.01109			2.39576	2.01832	1.34708	1.14192	0.89673	-0.000582019
2.40571	5789.94	2010.67	833.376	242.306	140.524	58.6653	-0.01205	-0.0212	-0.01854	-0.00809			2.40571	2.01677	1.34675	1.14209	0.89709	-0.000742451
2.41565	5764.52	2006.43	832.78	242.265	140.549	58.7024	-0.00978	-0.01906	-0.02015	-0.0102			2.41565	2.01533	1.34652	1.1423	0.89766	-0.000602251
2.4256	5747.36	2002.86	832.218	242.206	140.561	58.7501	-0.00943	-0.02341	-0.02234	-0.00919			2.4256	2.01397	1.34619	1.1424	0.89839	-0.000580846
2.43555	5730.61	2000.47	831.087	242.142	140.563	58.8008	-0.01684	-0.02381	-0.01981	-0.00947			2.43555	2.01124	1.34583	1.14242	0.89916	-0.00104
2.44549	5714.9	1997.3	830.43	242.06	140.587	58.8168	-0.01336	-0.01849	-0.01235	-0.00961			2.44549	2.00964	1.34538	1.14261	0.89941	-0.000822991
2.45544	5692.26	1993.99	829.57	241.978	140.619	58.871	-0.01197	-0.02158	-0.01843	-0.0117			2.45544	2.00756	1.34492	1.14287	0.90024	-0.000737727
2.46539	5674.76	1992.3	828.588	241.88	140.624	58.9223	-0.00915	-0.02057	-0.02082	-0.0078			2.46539	2.00519	1.34438	1.14291	0.90102	-0.000563467
2.47534	5656.32	1989.33	827.557	241.858	140.645	58.9651	-0.01503	-0.01586	-0.02146	-0.01186			2.47534	2.00269	1.34426	1.14308	0.90168	-0.000925772
2.48528	5636.48	1980.76	826.757	241.788	140.666	58.9705	-0.00825	-0.01753	-0.02587	-0.009			2.48528	2.00076	1.34386	1.14325	0.90176	-0.000507998
2.49523	5621.11	1978.52	826.18	241.737	140.652	59.0303	-0.00872	-0.02193	-0.02115	-0.00835			2.49523	1.99936	1.34358	1.14314	0.90267	-0.00053714
2.50518	5607.38	1976.25	825.804	241.673	140.65	59.0415	-0.01176	-0.03435	-0.01658	-0.01044			2.50518	1.99845	1.34323	1.14312	0.90284	-0.000724743
2.51512	5588.32	1972.99	825.371	241.626	140.703	59.0761	-0.00747	-0.02357	-0.02025	-0.00809			2.51512	1.9974	1.34296	1.14355	0.90337	-0.000460182
2.52507	5572.42	1970.06	824.483	241.529	140.688	59.0962	-0.01208	-0.02391	-0.01563	-0.01219			2.52507	1.99525	1.34243	1.14343	0.90368	-0.000744317
2.53502	5554.57	1968.35	823.759	241.479	140.72	59.135	-0.01796	-0.02307	-0.01543	-0.00766			2.53502	1.9935	1.34215	1.14369	0.90427	-0.00111
2.54496	5535.92	1966.65	823.051	241.427	140.732	59.1526	-0.01094	-0.01897	-0.01524	-0.01025			2.54496	1.99179	1.34186	1.14379	0.90454	-0.000674239
2.55491	5523.24	1964.47	822.381	241.362	140.734	59.1709	-0.01756	-0.02378	-0.01439	-0.0097			2.55491	1.99017	1.3415	1.14381	0.90482	-0.00108
2.56486	5507.21	1960.33	821.711	241.305	140.76	59.1665	-0.01476	-0.02376	-0.01338	-0.01004			2.56486	1.98854	1.34118	1.14401	0.90476	-0.000909428
2.57481	5486.83	1956.97	820.915	241.288	140.78	59.2337	-0.01242	-0.01761	-0.01329	-0.01202			2.57481	1.98662	1.34108	1.14418	0.90578	-0.000765455
2.58475	5470.6	1953.11	820.078	241.235	140.798	59.2678	-0.01513	-0.01896	-0.02372	-0.00742			2.58475	1.98459	1.34079	1.14432	0.90631	-0.00093214
2.5947	5451.18	1947.94	819.053	241.193	140.809	59.3055	-0.01031	-0.02546	-0.01195	-0.01086			2.5947	1.98211	1.34056	1.14441	0.90688	-0.000635404
2.60465	5433.85	1945.51	818.396	241.128	140.852	59.3437	-0.01467	-0.02616	-0.01252	-0.01014			2.60465	1.98052	1.3402	1.14477	0.90747	-0.000903807
2.61459	5418.86	1943.17	817.75	241.042	140.851	59.3586	-0.00849	-0.0185	-0.01747	-0.00887			2.61459	1.97896	1.33972	1.14476	0.90769	-0.000522904
2.62454	5398.16	1940.76	816.9	240.966	140.89	59.425	-0.01169	-0.02546	-0.01795	-0.0111			2.62454	1.9769	1.3393	1.14507	0.90871	-0.00072032
2.63449	5381.08	1938.25	816.119	240.913	140.911	59.4218	-0.01747	-0.02578	-0.01741	-0.00738			2.63449	1.97501	1.339	1.14525	0.90866	-0.00108
2.64443	5365.05	1935.75	815.621	240.829	140.919	59.4252	-0.00641	-0.02285	-0.01604	-0.00888			2.64443	1.97381	1.33853	1.14531	0.90871	-0.000394793
2.65438	5348.58	1933.25	815.105	240.789	140.934	59.449	-0.01714	-0.02982	-0.0149	-0.01357			2.65438	1.97256	1.33831	1.14543	0.90908	-0.00106
2.66433	5332.23	1930.75	814.529	240.741	140.949	59.4727	-0.01484	-0.01928	-0.01405	-0.00757			2.66433	1.97116	1.33805	1.14555	0.90944	-0.000914545
2.67428	5315.42	1928.24	813.806	240.655	140.961	59.5198	-0.01876	-0.02406	-0.02086	-0.00935			2.67428	1.96941	1.33757	1.14565	0.91016	-0.00116
2.68422	5295.87	1925.74	812.997	240.629	140.981	59.5535	-0.02024	-0.02206	-0.02241	-0.01266			2.68422	1.96746	1.33743	1.14581	0.91067	-0.00125
2.69417	5281.08	1922.58	812.414	240.56	140.988	59.5847	-0.01402	-0.0207	-0.02154	-0.01095			2.69417	1.96604	1.33704	1.14587	0.91115	-0.000863863
2.70412	5264.29	1919	811.714	240.504	141.009	59.6337	-0.00537	-0.02305	-0.02294	-0.00944			2.70412	1.96435	1.33673	1.14604	0.9119	-0.000330577
2.71406	5245.57	1913.52	810.72	240.47	141.021	59.6779	-0.01038	-0.01881	-0.02434	-0.00929			2.71406	1.96195	1.33654	1.14614	0.91258	-0.000639599
2.72401	5230.63	1909.34	809.767	240.396	141.024	59.6907	-0.01363	-0.02052	-0.02268	-0.00943			2.72401	1.95964	1.33613	1.14617	0.91277	-0.000839873
2.73396	5213.68	1906.48	808.617	240.325	141.065	59.7484	-0.01365	-0.02243	-0.01962	-0.01185			2.73396	1.95686	1.33574	1.14649	0.91365	-0.000840926
2.7439	5195.77	1903.73	806.961	240.292	141.07	59.7611	-0.01763	-0.01321	-0.01958	-0.01133			2.7439	1.95285	1.33555	1.14653	0.91385	-0.00109
2.75385	5176.38	1901.08	805.927	240.23	141.109	59.8092	-0.00991	-0.01891	-0.02196	-0.00939			2.75385	1.95035	1.33521	1.14685	0.91459	-0.000610358
2.7638	5156.32	1898.13	805.185	240.182	141.123	59.8008	-0.00913	-0.0128	-0.01855	-0.00889			2.7638	1.94855	1.33494	1.14696	0.91446	-0.000562782
2.77375	5142.48	1895.17	804.251	240.107	141.139	59.826	-0.0131	-0.01124	-0.01514	-0.01155			2.77375	1.94629	1.33452	1.1471	0.91484	-0.000807393
2.78369	5122.47	1892.75	803.529	240.044	141.151	59.8924	-0.01608	-0.02553	-0.01174	-0.0083			2.78369	1.94454	1.33417	1.1472	0.91586	-0.000990859
2.79364	5107.4	1890.36	803.144	239.992	141.173	59.9237	-0.01508	-0.01708	-0.01356	-0.0118			2.79364	1.94361	1.33388	1.14737	0.91633	-0.0009288
2.80359	5092.35	1888.14	802.76	239.92	141.172	59.9115	-0.01143	-0.02476	-0.01798	-0.01038			2.80359	1.94268	1.33348	1.14736	0.91615	-0.000704158
2.81353	5072.12	1885.91	802.266	239.863	141.208	59.9516	-0.01125	-0.0245	-0.02241	-0.01064			2.81353	1.94149	1.33317	1.14766	0.91676	-0.000693023
2.82348	5057.27	1882.84	801.685	239.819	141.227	60.0076	-0.00697	-0.02202	-0.02565	-0.00851			2.82348	1.94008	1.33292	1.14781	0.91762	-0.000429638
2.83343	5039.55	1878.44	801.145	239.751	141.241	60.0351	-0.00294	-0.02346	-0.02449	-0.01193			2.83343	1.93877	1.33255	1.14793	0.91804	-0.000181357
2.84337	5023.65	1874.71	800.64	239.7	141.248	60.0719	-0.00761	-0.02066	-0.0202	-0.01166			2.84337	1.93755	1.33226	1.14798	0.9186	-0.000469159
2.85332	5007.12	1872.58	800.149	239.647	141.273	60.104	-0.00988	-0.02444	-0.01592	-0.01011			2.85332	1.93636	1.33197	1.14819	0.91909	-0.000608738
2.86327	4991.5	1868.78	799.658	239.642	141.285	60.1164	-0.01004	-0.03076	-0.02059	-0.00761			2.86327	1.93518	1.33194	1.14829	0.91928	-0.000618549
2.87322	4975.86	1865.76	799.092	239.598	141.316	60.1379	-0.01202	-0.01718	-0.02591	-0.01272			2.87322	1.93381	1.33169	1.14854	0.91961	-0.000740596
2.88316	4962.73	1863.22	798.384	239.551	141.319	60.1582	-0.00238	-0.02144	-0.02825	-0.00805			2.88316	1.93209	1.33144	1.14856	0.91992	-0.000146797
2.89311	4946	1861.56	797.811	239.485	141.34	60.1629	-0.00943	-0.02205	-0.02417	-0.01			2.89311	1.93071	1.33107	1.14873	0.91999	-0.000581082
2.90306	4933.09	1859.91	797.274	239.44	141.364	60.2004	-0.00947	-0.02444	-0.0177	-0.01229			2.90306	1.92941	1.33081	1.14892	0.92057	-0.000583628
2.913	4917.18	1855.21	796.79	239.404	141.377	60.2227	-0.011	-0.02665	-0.01138	-0.01222			2.913	1.92824	1.33061	1.14903	0.92091	-0.000677427
2.92295	4903.37	1852.2	796.167	239.355	141.37	60.2475	-0.01406	-0.02614	-0.01486	-0.00927			2.92295	1.92673	1.33034	1.14898	0.92129	-0.000866068
2.9329	4888.24	1849.31	795.317	239.297	141.419	60.2754	-0.01128	-0.01977	-0.01904	-0.00909			2.9329	1.92467	1.33002	1.14937	0.92171	-0.000695256
2.94284	4874.43	1846.73	794.516	239.272	141.419	60.2869	-0.000577209	-0.02274	-0.02492	-0.01191			2.94284	1.92273	1.32988	1.14937	0.92189	-3.55622e-05
2.95279	4859.73	1844.23	794.072	239.241	141.439	60.3647	-0.0072	-0.01829	-0.03081	-0.01138			2.95279	1.92166	1.32971	1.14954	0.92308	-0.000443436
2.96274	4843.89	1841.93	793.627	239.197	141.453	60.4008	-0.02595	-0.01392	-0.02594	-0.00834			2.96274	1.92058	1.32946	1.14965	0.92363	-0.0016
2.97269	4827.81	1839.58	793.238	239.17	141.487	60.4331	-0.01513	-0.02199	-0.0164	-0.0114			2.97269	1.91964	1.32932	1.14992	0.92413	-0.000931988
2.98263	4815.76	1836.95	792.866	239.137	141.525	60.4553	-0.00416	-0.01855	-0.01301	-0.00894			2.98263	1.91874	1.32913	1.15023	0.92446	-0.000256061
2.99258	4800.63	1834.16	792.443	239.088	141.491	60.4597	-0.01196	-0.02729	-0.01463	-0.01286			2.99258	1.91772	1.32886	1.14996	0.92453	-0.00073665
3.00253	4784.3	1831.07	791.755	239.043	141.516	60.5276	-0.01461	-0.02394	-0.01644	-0.01262			3.00253	1.91605	1.32861	1.15016	0.92557	-0.000900391
3.01247	4769.57	1828.72	790.819	238.996	141.539	60.534	-0.01632	-0.01965	-0.0154	-0.00799			3.01247	1.91378	1.32835	1.15035	0.92567	-0.00101
3.02242	4754.21	1826.49	789.982	238.967	141.564	60.5672	-0.01337	-0.0183	-0.0142	-0.01175			3.02242	1.91176	1.32818	1.15055	0.92617	-0.000823719
3.03237	4739.25	1823.82	789.434	238.904	141.598	60.6383	-0.00488	-0.02466	-0.01441	-0.0123			3.03237	1.91043	1.32784	1.15083	0.92726	-0.000300719
3.04231	4725.19	1820.75	788.971	238.846	141.587	60.6437	-0.0097	-0.00944	-0.01639	-0.01125			3.04231	1.90931	1.32751	1.15074	0.92735	-0.000597666
3.05226	4711.67	1816.9	788.533	238.816	141.629	60.6825	-0.00905	-0.01696	-0.01837	-0.00764			3.05226	1.90825	1.32735	1.15108	0.92794	-0.000557794
3.06221	4694.04	1813.47	788.114	238.738	141.635	60.7338	-0.01177	-0.01863	-0.01701	-0.01002			3.06221	1.90724	1.32691	1.15113	0.92872	-0.000725004
3.07216	4680.44	1811.03	787.577	238.692	141.646	60.7483	-0.01108	-0.01406	-0.01437	-0.01229			3.07216	1.90594	1.32666	1.15122	0.92894	-0.00068251
3.0821	4665.06	1808.47	786.709	238.641	141.709	60.7711	-0.01835	-0.02709	-0.01601	-0.00975			3.0821	1.90384	1.32637	1.15173	0.92929	-0.00113
3.09205	4650.64	1805.82	785.566	238.617	141.704	60.8072	-0.00655	-0.01796	-0.02173	-0.008			3.09205	1.90107	1.32624	1.15169	0.92984	-0.000403485
3.102	4636.63	1802.68	784.565	238.609	141.745	60.8364	-0.00587	-0.02342	-0.02165	-0.00978			3.102	1.89865	1.3262	1.15202	0.93029	-0.00036159
3.11194	4621.52	1800.64	783.787	238.545	141.751	60.8901	-0.01599	-0.02256	-0.01777	-0.01229			3.11194	1.89677	1.32584	1.15207	0.93111	-0.000985011
3.12189	4612.28	1799.33	783.215	238.47	141.791	60.9224	-0.01518	-0.02142	-0.01388	-0.01064			3.12189	1.89538	1.32542	1.1524	0.93161	-0.000935164
3.13184	4599.11	1797.77	782.622	238.422	141.786	60.9316	-0.01755	-0.02196	-0.01669	-0.00839			3.13184	1.89395	1.32516	1.15236	0.93175	-0.00108
3.14178	4586.63	1795.6	782.085	238.444	141.797	60.9631	-0.01008	-0.01255	-0.02034	-0.01034			3.14178	1.89265	1.32528	1.15245	0.93223	-0.000620756
3.15173	4574.39	1792.19	781.592	238.364	141.809	61.0118	-0.01303	-0.0221	-0.02066	-0.0143			3.15173	1.89146	1.32483	1.15254	0.93297	-0.000803066
3.16168	4561.96	1786.62	781.143	238.281	141.824	61.064	-0.01524	-0.018	-0.01731	-0.01074			3.16168	1.89037	1.32437	1.15266	0.93377	-0.000939233
3.17163	4551.93	1784.06	780.627	238.236	141.839	61.0886	-0.01393	-0.01894	-0.01396	-0.0091			3.17163	1.88912	1.32412	1.15279	0.93415	-0.000858278
3.18157	4540.4	1781.94	779.909	238.203	141.848	61.1217	-0.01685	-0.02079	-0.01349	-0.01065			3.18157	1.88738	1.32394	1.15286	0.93465	-0.00104
3.19152	4526.27	1779.82	779.117	238.129	141.878	61.1921	-0.00337	-0.02128	-0.01642	-0.01188			3.19152	1.88547	1.32353	1.1531	0.93573	-0.00020763
3.20147	4515.16	1777.7	778.198	238.101	141.916	61.2111	-0.00987	-0.02654	-0.01934	-0.01191			3.20147	1.88324	1.32338	1.15341	0.93602	-0.000607848
3.21141	4502.38	1775.58	777.24	238.052	141.925	61.2422	-0.00881	-0.02466	-0.02109	-0.01066			3.21141	1.88092	1.3231	1.15348	0.9365	-0.000542586
3.22136	4489.84	1772.65	776.807	237.998	141.926	61.2867	-0.00861	-0.01827	-0.02058	-0.00933			3.22136	1.87988	1.3228	1.15349	0.93718	-0.000530387
3.23131	4476.81	1768.26	776.407	237.941	141.959	61.3037	-0.01382	-0.01185	-0.02008	-0.0099			3.23131	1.87891	1.32248	1.15376	0.93744	-0.000851331
3.24125	4462.05	1764.54	776.049	237.865	142.001	61.3815	-0.01562	-0.01398	-0.02041	-0.01116			3.24125	1.87804	1.32206	1.1541	0.93863	-0.000962195
3.2512	4449.02	1760.33	775.567	237.823	142.017	61.3957	-0.01125	-0.01109	-0.0207	-0.00968			3.2512	1.87688	1.32183	1.15424	0.93884	-0.000693001
3.26115	4434.94	1757.35	774.878	237.791	142.029	61.4516	-0.01419	-0.02114	-0.01361	-0.01178			3.26115	1.87521	1.32165	1.15433	0.9397	-0.000874462
3.2711	4421.32	1754.83	774.06	237.747	142.036	61.4765	-0.02407	-0.01223	-0.01895	-0.00768			3.2711	1.87323	1.32141	1.15439	0.94008	-0.00148
3.28104	4407.38	1752.41	773.542	237.671	142.047	61.5391	-0.01586	-0.02425	-0.02108	-0.01245			3.28104	1.87198	1.32098	1.15447	0.94104	-0.000977305
3.29099	4393.57	1750.11	772.856	237.632	142.109	61.5429	-0.01417	-0.01822	-0.01851	-0.00822			3.29099	1.87032	1.32077	1.15498	0.9411	-0.00087307
3.30094	4379.78	1747.59	772.283	237.595	142.134	61.6082	-0.01543	-0.01681	-0.01699	-0.01272			3.30094	1.86893	1.32056	1.15518	0.94209	-0.000950412
3.31088	4367.09	1742.9	771.657	237.546	142.13	61.6529	-0.01771	-0.01371	-0.01708	-0.00814			3.31088	1.86741	1.32029	1.15515	0.94278	-0.00109
3.32083	4352.01	1740	770.824	237.477	142.142	61.6898	-0.01606	-0.01489	-0.01722	-0.01165			3.32083	1.8654	1.3199	1.15525	0.94334	-0.000989326
3.33078	4339.32	1738.15	770.116	237.45	142.153	61.748	-0.00265	-0.01722	-0.01763	-0.01034			3.33078	1.86368	1.31976	1.15534	0.94423	-0.000163328
3.34072	4326.48	1735.73	769.707	237.424	142.198	61.7562	-0.00149	-0.02122	-0.01805	-0.01213			3.34072	1.8627	1.31961	1.1557	0.94436	-9.19105e-05
3.35067	4312.88	1733.07	769.244	237.352	142.198	61.7724	-0.00382	-0.01957	-0.01846	-0.01181			3.35067	1.86157	1.31921	1.1557	0.94461	-0.000235547
3.36062	4300.95	1729.73	768.676	237.323	142.208	61.8396	-0.01766	-0.02123	-0.01916	-0.0088			3.36062	1.8602	1.31905	1.15579	0.94563	-0.00109
3.37057	4289.2	1726.26	767.946	237.259	142.246	61.8578	-0.0124	-0.02142	-0.01996	-0.00973			3.37057	1.85843	1.31869	1.15609	0.94591	-0.000764011
3.38051	4278.07	1723.58	767.181	237.217	142.275	61.932	-0.00873	-0.02049	-0.02075	-0.00877			3.38051	1.85658	1.31846	1.15633	0.94705	-0.000537827
3.39046	4267.18	1721.32	766.462	237.174	142.307	61.9761	-0.0106	-0.0177	-0.02109	-0.01164			3.39046	1.85484	1.31822	1.15659	0.94772	-0.000652952
3.40041	4254.91	1718.83	765.86	237.098	142.318	61.9888	-0.00902	-0.02034	-0.01881	-0.00855			3.40041	1.85338	1.3178	1.15668	0.94791	-0.000555961
3.41035	4244.65	1716.11	765.23	237.075	142.297	62.0042	-0.00806	-0.01748	-0.01653	-0.0126			3.41035	1.85186	1.31767	1.1565	0.94815	-0.000496757
3.4203	4233.28	1713.09	764.639	237.044	142.339	62.091	-0.01782	-0.01825	-0.01562	-0.00875			3.4203	1.85043	1.3175	1.15685	0.94948	-0.0011
3.43025	4222.87	1710.26	764.11	237.008	142.392	62.0863	-0.00648	-0.01367	-0.01925	-0.0123			3.43025	1.84915	1.3173	1.15728	0.94941	-0.000399536
3.44019	4212.38	1707.88	763.483	236.946	142.413	62.1223	-0.01203	-0.01769	-0.02238	-0.01233			3.44019	1.84763	1.31696	1.15745	0.94996	-0.000741182
3.45014	4198.97	1705.29	762.915	236.895	142.426	62.1437	-0.01344	-0.02439	-0.02187	-0.00901			3.45014	1.84626	1.31667	1.15755	0.95028	-0.000828276
3.46009	4189.55	1703.08	762.39	236.849	142.43	62.1885	-0.00994	-0.01129	-0.02135	-0.01184			3.46009	1.84499	1.31642	1.15759	0.95097	-0.00061228
3.47004	4179.17	1700.91	761.89	236.837	142.461	62.211	-0.01242	-0.02031	-0.01945	-0.00778			3.47004	1.84378	1.31635	1.15784	0.95131	-0.000765488
3.47998	4167.11	1697.88	761.377	236.813	142.471	62.2449	-0.01218	-0.02366	-0.01741	-0.01068			3.47998	1.84254	1.31621	1.15792	0.95183	-0.000750474
3.48993	4152.18	1695.12	760.786	236.784	142.49	62.2672	-0.0161	-0.02874	-0.01757	-0.01122			3.48993	1.84111	1.31605	1.15808	0.95217	-0.000992072
3.49988	4142.48	1693	760.14	236.76	142.494	62.3049	-0.01319	-0.01598	-0.01921	-0.00885			3.49988	1.83954	1.31592	1.15811	0.95275	-0.000812769
3.50982	4129.81	1691.05	759.641	236.739	142.519	62.3144	-0.01319	-0.02413	-0.02041	-0.01294			3.50982	1.83833	1.3158	1.15831	0.95289	-0.000812658
3.51977	4118.22	1689.09	759.236	236.693	142.535	62.3457	-0.01551	-0.02422	-0.0213	-0.00681			3.51977	1.83735	1.31555	1.15844	0.95337	-0.000955378
3.52972	4106.24	1687.13	758.92	236.587	142.547	62.395	-0.00568	-0.02299	-0.02219	-0.01157			3.52972	1.83659	1.31496	1.15854	0.95413	-0.000349907
3.53966	4093.01	1685.18	758.425	236.554	142.561	62.3977	-0.01624	-0.02131	-0.02173	-0.00854			3.53966	1.83539	1.31477	1.15866	0.95417	-0.001
3.54961	4083.03	1682.63	757.846	236.511	142.617	62.4564	-0.01734	-0.01728	-0.01973	-0.01178			3.54961	1.83399	1.31453	1.15911	0.95507	-0.00107
3.55956	4070.91	1680.05	757.377	236.462	142.617	62.4785	-0.0177	-0.02626	-0.0198	-0.00998			3.55956	1.83286	1.31426	1.15911	0.9554	-0.00109
3.56951	4060.54	1676.95	756.94	236.429	142.676	62.4894	-0.019	-0.0226	-0.01997	-0.00787			3.56951	1.8318	1.31408	1.15958	0.95557	-0.00117
3.57945	4046.05	1674.35	756.386	236.401	142.611	62.5311	-0.01261	-0.02042	-0.02022	-0.01065			3.57945	1.83046	1.31393	1.15906	0.95621	-0.000777018
3.5894	4033.42	1672.31	755.788	236.358	142.617	62.551	-0.01495	-0.01932	-0.02063	-0.01189			3.5894	1.82901	1.31368	1.15911	0.95651	-0.000921348
3.59935	4023.52	1670.54	755.317	236.288	142.662	62.615	-0.01867	-0.02104	-0.02105	-0.01198			3.59935	1.82787	1.3133	1.15947	0.95749	-0.00115
3.60929	4009.7	1667.82	754.816	236.264	142.704	62.6174	-0.00592	-0.02569	-0.01994	-0.01222			3.60929	1.82666	1.31316	1.15981	0.95753	-0.000364779
3.61924	3999.38	1665.77	754.238	236.248	142.697	62.6628	-0.01158	-0.01425	-0.01827	-0.00854			3.61924	1.82526	1.31307	1.15976	0.95822	-0.000713207
3.62919	3987.28	1663.76	753.704	236.198	142.713	62.6793	-0.00951	-0.01813	-0.0166	-0.00839			3.62919	1.82397	1.31279	1.15989	0.95847	-0.00058596
3.63913	3975.54	1661.29	753.105	236.141	142.722	62.6946	-0.00974	-0.01928	-0.01851	-0.01106			3.63913	1.82252	1.31248	1.15996	0.95871	-0.00059997
3.64908	3963.79	1658.72	752.573	236.105	142.723	62.7634	-0.0044	-0.02324	-0.02074	-0.01248			3.64908	1.82123	1.31228	1.15997	0.95976	-0.000271147
3.65903	3953.16	1656.45	752.054	236.069	142.749	62.7746	-0.01529	-0.02297	-0.0222	-0.01295			3.65903	1.81997	1.31208	1.16018	0.95993	-0.000941807
3.66898	3941.29	1654.18	751.625	236.028	142.797	62.8355	-0.00759	-0.02003	-0.02192	-0.01145			3.66898	1.81894	1.31185	1.16057	0.96086	-0.000467596
3.67892	3929.47	1651.67	751.239	235.956	142.802	62.8502	-0.02044	-0.01688	-0.02164	-0.01064			3.67892	1.818	1.31145	1.16061	0.96109	-0.00126
3.68887	3917.55	1649.33	750.676	235.92	142.81	62.8955	-0.01222	-0.01961	-0.0202	-0.00922			3.68887	1.81664	1.31125	1.16068	0.96178	-0.000752577
3.69882	3905.51	1646.94	750.111	235.895	142.817	62.9562	-0.01482	-0.02028	-0.01874	-0.00853			3.69882	1.81527	1.31111	1.16073	0.96271	-0.000912897
3.70876	3894.09	1644.29	749.431	235.858	142.822	62.9652	-0.01526	-0.0252	-0.01738	-0.01174			3.70876	1.81363	1.31091	1.16078	0.96285	-0.000939899
3.71871	3885	1641.9	749.086	235.799	142.864	62.9848	-0.00856	-0.02261	-0.01644	-0.00766			3.71871	1.81279	1.31058	1.16112	0.96314	-0.000527617
3.72866	3874.16	1639.53	748.576	235.764	142.904	63.0054	-0.01031	-0.01147	-0.01551	-0.01141			3.72866	1.81156	1.31039	1.16144	0.96346	-0.000634981
3.7386	3865.02	1637.12	747.88	235.766	142.926	63.022	-0.01233	-0.01796	-0.01574	-0.0083			3.7386	1.80987	1.31039	1.16162	0.96371	-0.00075981
3.74855	3855.4	1635.07	747.449	235.734	142.954	63.1007	-0.01664	-0.02424	-0.01732	-0.01222			3.74855	1.80883	1.31022	1.16185	0.96492	-0.00103
3.7585	3845.2	1632.38	747.004	235.622	142.979	63.1389	-0.02194	-0.01643	-0.01891	-0.01074			3.7585	1.80775	1.30959	1.16205	0.9655	-0.00135
3.76845	3838.36	1629.24	746.437	235.614	142.985	63.1577	0.00316	-0.02187	-0.01814	-0.00875			3.76845	1.80638	1.30955	1.1621	0.96579	0.000194913
3.77839	3829.7	1627.04	745.951	235.579	142.987	63.2111	-0.01453	-0.02521	-0.01542	-0.01298			3.77839	1.80521	1.30936	1.16212	0.9666	-0.000895069
3.78834	3820.09	1625.05	745.472	235.538	142.999	63.2583	-0.00318	-0.01678	-0.0127	-0.01078			3.78834	1.80405	1.30913	1.16221	0.96733	-0.000196051
3.79829	3812.05	1623.31	745.007	235.493	143.029	63.2724	-0.00751	-0.01834	-0.01401	-0.00765			3.79829	1.80292	1.30888	1.16245	0.96754	-0.000462919
3.80823	3801.87	1621.22	744.462	235.472	143.071	63.3324	-0.00745	-0.01838	-0.01767	-0.01269			3.80823	1.8016	1.30876	1.16279	0.96846	-0.000459181
3.81818	3791.75	1619.09	743.948	235.446	143.077	63.3792	-0.01923	-0.01709	-0.01947	-0.00878			3.81818	1.80036	1.30862	1.16285	0.96918	-0.00118
3.82813	3784.45	1616.84	743.522	235.389	143.099	63.4212	-0.01006	-0.01942	-0.01957	-0.01023			3.82813	1.79933	1.3083	1.16302	0.96982	-0.000619654
3.83807	3775.27	1615.1	743.143	235.36	143.151	63.4423	-0.00125	-0.0191	-0.01968	-0.0118			3.83807	1.79841	1.30814	1.16345	0.97014	-7.71332e-05
3.84802	3765.13	1612.51	742.646	235.341	143.153	63.4804	-0.00218	-0.0129	-0.01843	-0.00768			3.84802	1.79721	1.30803	1.16346	0.97072	-0.000134148
3.85797	3756.56	1610.11	742.043	235.319	143.162	63.5189	-0.00649	-0.01513	-0.01704	-0.01062			3.85797	1.79575	1.30791	1.16354	0.97131	-0.000399559
3.86792	3747.51	1607.96	741.486	235.28	143.192	63.5592	-0.00765	-0.01728	-0.01602	-0.01253			3.86792	1.7944	1.30769	1.16378	0.97193	-0.00047149
3.87786	3737.43	1605.72	740.999	235.245	143.202	63.5874	0.000282379	-0.0184	-0.01509	-0.00918			3.87786	1.79322	1.3075	1.16387	0.97236	1.73975e-05
3.88781	3727.83	1603.98	740.566	235.197	143.188	63.6272	-0.01081	-0.02208	-0.01551	-0.01332			3.88781	1.79217	1.30723	1.16375	0.97297	-0.00066628
3.89776	3719.46	1601.69	740.244	235.116	143.175	63.671	0.00169	-0.02919	-0.01736	-0.00909			3.89776	1.79139	1.30678	1.16365	0.97364	0.000103992
3.9077	3709.11	1599.48	739.791	235.086	143.219	63.7054	0.00154	-0.01664	-0.01921	-0.00995			3.9077	1.7903	1.30661	1.164	0.97416	9.46489e-05
3.91765	3700.34	1597.47	739.209	235	143.274	63.7537	-0.01577	-0.02337	-0.02085	-0.01211			3.91765	1.78889	1.30614	1.16445	0.9749	-0.000971488
3.9276	3689.42	1594.64	738.578	234.986	143.29	63.862	-0.01014	-0.02135	-0.01936	-0.00854			3.9276	1.78736	1.30606	1.16458	0.97656	-0.000624709
3.93754	3680.9	1592.6	738.039	234.955	143.307	63.8507	-0.00283	-0.01901	-0.01788	-0.01143			3.93754	1.78606	1.30589	1.16472	0.97639	-0.00017413
3.94749	3672.89	1590.49	737.513	234.92	143.324	63.8799	0.00471	-0.02558	-0.01683	-0.00931			3.94749	1.78478	1.30569	1.16486	0.97683	0.000290128
3.95744	3663.92	1588.5	737.028	234.886	143.342	63.9244	0.01205	-0.02364	-0.01658	-0.00963			3.95744	1.78361	1.30551	1.165	0.97751	0.000742633
3.96739	3654.38	1586.62	736.524	234.875	143.354	63.9704	0.01791	-0.02112	-0.01618	-0.01296			3.96739	1.78239	1.30544	1.1651	0.97822	0.0011
3.97733	3643.71	1584.21	736.088	234.838	143.358	63.9808	0.02213	-0.0183	-0.01478	-0.00874			3.97733	1.78134	1.30524	1.16513	0.97837	0.00136
3.98728	3633.86	1581.75	735.617	234.796	143.369	64.0227	0.025	-0.0097	-0.01338	-0.01089			3.98728	1.7802	1.305	1.16522	0.97902	0.00154
3.99723	3624.67	1579.46	735.18	234.746	143.408	64.0548	0.02889	-0.01647	-0.01452	-0.01239			3.99723	1.77914	1.30473	1.16553	0.97951	0.00178
4.00717	3615.69	1577.24	734.643	234.706	143.422	64.0962	0.03129	-0.02396	-0.01794	-0.0078			4.00717	1.77784	1.3045	1.16565	0.98014	0.00193
4.01712	3605.42	1575.38	734.258	234.667	143.435	64.1239	0.03573	-0.02043	-0.02137	-0.00977			4.01712	1.77691	1.30429	1.16576	0.98056	0.0022
4.02707	3593.52	1573.6	733.879	234.622	143.458	64.1544	0.03337	-0.01958	-0.0248	-0.01217			4.02707	1.77599	1.30403	1.16594	0.98103	0.00206
4.03701	3582.52	1571.98	733.409	234.598	143.47	64.1711	0.05976	-0.02241	-0.0221	-0.00914			4.03701	1.77485	1.3039	1.16604	0.98129	0.00368
4.04696	3574.15	1570.02	732.966	234.541	143.482	64.2154	0.04695	-0.01925	-0.01877	-0.00908			4.04696	1.77378	1.30359	1.16614	0.98196	0.00289
4.05691	3565.07	1568.12	732.563	234.511	143.485	64.2341	0.06808	-0.0229	-0.01543	-0.01325			4.05691	1.77281	1.30342	1.16617	0.98225	0.00419
4.06686	3556.19	1566.03	732.124	234.477	143.507	64.2645	0.09704	-0.01917	-0.01497	-0.00886			4.06686	1.77174	1.30323	1.16634	0.98271	0.00598
4.0768	3545.16	1563.79	731.751	234.449	143.54	64.2926	0.08972	-0.01872	-0.0165	-0.00841			4.0768	1.77084	1.30307	1.16661	0.98314	0.00553
4.08675	3534.74	1561.77	731.265	234.428	143.529	64.3252	0.09947	-0.01786	-0.01804	-0.01094			4.08675	1.76967	1.30296	1.16652	0.98364	0.00613
4.0967	3525.08	1559.68	730.717	234.351	143.548	64.3681	0.10915	-0.01484	-0.01935	-0.01187			4.0967	1.76834	1.30253	1.16668	0.9843	0.00672
4.10664	3516.94	1557.62	730.346	234.305	143.603	64.3739	0.1189	-0.01865	-0.01771	-0.01193			4.10664	1.76744	1.30228	1.16712	0.98439	0.00733
4.11659	3508.33	1555.58	729.925	234.264	143.59	64.4327	0.1354	-0.02766	-0.01607	-0.00836			4.11659	1.76642	1.30204	1.16702	0.98529	0.00834
4.12654	3498.97	1553.61	729.538	234.244	143.604	64.4682	0.1603	-0.02013	-0.01763	-0.0104			4.12654	1.76548	1.30194	1.16713	0.98583	0.00988
4.13648	3488.31	1551.41	729.086	234.213	143.612	64.5045	0.17329	-0.02677	-0.02087	-0.012			4.13648	1.76439	1.30176	1.1672	0.98638	0.01068
4.14643	3478.66	1549.81	728.688	234.171	143.605	64.5197	0.1926	-0.01804	-0.02253	-0.0122			4.14643	1.76343	1.30153	1.16714	0.98662	0.01187
4.15638	3469.92	1547.47	728.086	234.122	143.617	64.5683	0.21232	-0.02003	-0.01933	-0.00964			4.15638	1.76197	1.30126	1.16724	0.98736	0.01308
4.16633	3461.48	1545.02	727.5	234.124	143.623	64.613	0.22251	-0.02537	-0.01763	-0.00856			4.16633	1.76055	1.30127	1.16728	0.98804	0.01371
4.17627	3451.78	1543.22	727.102	234.102	143.646	64.6414	0.22736	-0.02207	-0.01891	-0.00986			4.17627	1.75959	1.30115	1.16748	0.98848	0.01401
4.18622	3443.16	1541.53	726.647	234.068	143.677	64.6612	0.23229	-0.02714	-0.02019	-0.00998			4.18622	1.75849	1.30096	1.16772	0.98878	0.01431
4.19617	3433.01	1539.42	726.17	234.017	143.692	64.7167	0.23722	-0.02477	-0.02147	-0.00984			4.19617	1.75734	1.30068	1.16784	0.98963	0.01462
4.20611	3423.32	1537.28	725.699	233.97	143.686	64.7358	0.24215	-0.02226	-0.01904	-0.00983			4.20611	1.7562	1.30041	1.1678	0.98992	0.01492
4.21606	3415.51	1535.32	725.249	233.934	143.702	64.7717	0.24708	-0.02159	-0.01627	-0.0099			4.21606	1.75511	1.30022	1.16793	0.99047	0.01522
4.22601	3407.45	1533.36	724.729	233.891	143.737	64.8174	0.27092	-0.02109	-0.0135	-0.01124			4.22601	1.75385	1.29997	1.16821	0.99117	0.01669
4.23595	3400.89	1531.27	724.35	233.863	143.763	64.8571	0.29674	-0.02207	-0.016	-0.01106			4.23595	1.75293	1.29982	1.16842	0.99178	0.01828
4.2459	3393.98	1529.15	723.957	233.84	143.759	64.9086	0.32256	-0.02491	-0.0191	-0.01196			4.2459	1.75198	1.29969	1.16839	0.99256	0.01987
4.25585	3388.3	1527.13	723.458	233.801	143.775	64.9314	0.36415	-0.02903	-0.02048	-0.00892			4.25585	1.75077	1.29948	1.16852	0.99291	0.02244
4.2658	3381.42	1524.98	722.975	233.744	143.789	64.9522	0.3813	-0.01459	-0.01916	-0.00872			4.2658	1.7496	1.29915	1.16864	0.99323	0.02349
4.27574	3375.38	1523.04	722.538	233.686	143.819	64.973	0.40328	-0.01492	-0.01784	-0.00791			4.27574	1.74855	1.29884	1.16888	0.99355	0.02485
4.28569	3365.67	1521.05	722.104	233.677	143.845	65.0965	0.40723	-0.01955	-0.01652	-0.00941			4.28569	1.74749	1.29878	1.16909	0.99544	0.02509
4.29564	3358.98	1519.19	721.716	233.637	143.863	65.1295	0.41338	-0.02131	-0.01535	-0.00932			4.29564	1.74656	1.29856	1.16924	0.99594	0.02547
4.30558	3353	1517.45	721.394	233.593	143.859	65.1516	0.42804	-0.01981	-0.01419	-0.01177			4.30558	1.74578	1.29832	1.1692	0.99628	0.02637
4.31553	3346.1	1515.7	721.021	233.563	143.875	65.1866	0.4398	-0.01831	-0.0141	-0.01253			4.31553	1.74487	1.29815	1.16933	0.99681	0.0271
4.32548	3339.57	1513.91	720.574	233.549	143.882	65.2683	0.44605	-0.01653	-0.01459	-0.01251			4.32548	1.74379	1.29807	1.16939	0.99806	0.02748
4.33542	3332.78	1512.19	720.24	233.512	143.909	65.2745	0.4478	-0.01425	-0.01507	-0.01156			4.33542	1.74299	1.29787	1.16961	0.99816	0.02759
4.34537	3325.14	1510.2	719.785	233.465	143.94	65.2972	0.455	-0.01639	-0.01596	-0.0099			4.34537	1.74188	1.29761	1.16986	0.99851	0.02803
4.35532	3315.11	1508.67	719.394	233.423	143.927	65.313	0.46337	-0.02656	-0.01718	-0.01032			4.35532	1.74094	1.29738	1.16975	0.99875	0.02855
4.36527	3306.67	1506.8	719.007	233.501	143.962	65.2666	0.46622	-0.02723	-0.01841	-0.0102			4.36527	1.74	1.29781	1.17004	0.99804	0.02872
4.37521	3298.31	1505.07	718.593	233.513	143.959	65.312	0.47409	-0.01943	-0.01963	-0.01187			4.37521	1.739	1.29787	1.17001	0.99873	0.02921
4.38516	3289.66	1503.29	718.184	233.482	143.985	65.3722	0.4789	-0.02545	-0.01781	-0.01044			4.38516	1.73801	1.2977	1.17023	0.99965	0.02951
4.39511	3281.55	1501.55	717.763	233.435	143.979	65.3012	0.48371	-0.02028	-0.01692	-0.01172			4.39511	1.73699	1.29744	1.17018	0.99857	0.0298
4.40505	3273.49	1499.81	717.363	233.34	144.003	65.4083	0.49948	-0.01654	-0.01827	-0.01032			4.40505	1.73602	1.29691	1.17037	1.0002	0.03077
4.415	3266.06	1497.91	716.928	233.387	143.966	65.4938	0.53136	-0.01728	-0.01963	-0.01181			4.415	1.73497	1.29717	1.17007	1.00151	0.03274
4.42495	3257.71	1496.13	716.527	233.344	144.039	65.4671	0.53614	-0.02379	-0.01885	-0.01127			4.42495	1.734	1.29693	1.17067	1.0011	0.03303
4.43489	3249.13	1494.28	716.166	233.326	144.004	65.5034	0.53616	-0.01874	-0.01663	-0.01045			4.43489	1.73313	1.29683	1.17038	1.00166	0.03303
4.44484	3240.62	1492.74	715.729	233.269	144.044	65.5521	0.54444	-0.0159	-0.01442	-0.01093			4.44484	1.73207	1.29652	1.17071	1.0024	0.03354
4.45479	3232.86	1490.87	715.371	233.245	144.058	65.5766	0.56148	-0.01409	-0.01642	-0.01053			4.45479	1.7312	1.29639	1.17082	1.00278	0.03459
4.46474	3226.07	1489.3	714.917	233.184	144.062	65.6582	0.57164	-0.01398	-0.01898	-0.00962			4.46474	1.7301	1.29604	1.17086	1.00403	0.03522
4.47468	3219.35	1487.55	714.505	233.188	144.074	65.6627	0.57517	-0.01957	-0.02154	-0.01019			4.47468	1.72911	1.29607	1.17095	1.00409	0.03544
4.48463	3212.33	1485.66	714.151	233.155	144.073	65.6729	0.58703	-0.02329	-0.02224	-0.01017			4.48463	1.72825	1.29588	1.17094	1.00425	0.03617
4.49458	3205.48	1484.02	713.771	233.111	144.089	65.7206	0.59166	-0.02083	-0.02151	-0.01156			4.49458	1.72733	1.29564	1.17108	1.00498	0.03645
4.50452	3199.4	1482.41	713.402	233.079	144.102	65.7812	0.60598	-0.01943	-0.02078	-0.01108			4.50452	1.72644	1.29546	1.17118	1.00591	0.03733
4.51447	3192.23	1480.78	713.034	233.035	144.104	65.7418	0.6154	-0.01996	-0.02005	-0.00952			4.51447	1.72555	1.29522	1.17119	1.0053	0.03792
4.52442	3184.23	1479.15	712.717	233.009	144.126	65.815	0.6373	-0.0205	-0.01933	-0.00958			4.52442	1.72478	1.29507	1.17138	1.00642	0.03926
4.53436	3177.99	1477.57	712.357	232.991	144.126	65.8433	0.64056	-0.01923	-0.01958	-0.00855			4.53436	1.72391	1.29497	1.17137	1.00686	0.03947
4.54431	3172.92	1476.07	711.891	232.953	144.145	65.9186	0.65816	-0.01694	-0.01989	-0.00915			4.54431	1.72278	1.29476	1.17153	1.00801	0.04055
4.55426	3167.08	1474.43	711.64	232.923	144.137	65.9312	0.6749	-0.01465	-0.0202	-0.00926			4.55426	1.72217	1.29459	1.17146	1.0082	0.04158
4.56421	3158.11	1472.86	711.327	232.939	144.155	65.9133	0.68708	-0.02812	-0.0201	-0.00952			4.56421	1.72141	1.29468	1.17161	1.00793	0.04233
4.57415	3151.47	1471.39	710.976	232.905	144.167	66.0547	0.7104	-0.0188	-0.01961	-0.0107			4.57415	1.72057	1.29449	1.17171	1.01009	0.04377
4.5841	3145.54	1469.8	710.563	232.829	144.171	66.0805	0.72191	-0.01581	-0.01913	-0.01339			4.5841	1.71957	1.29407	1.17174	1.01048	0.04448
4.59405	3140.22	1468.33	710.204	232.768	144.174	66.0917	0.73611	-0.01858	-0.01865	-0.01067			4.59405	1.7187	1.29373	1.17176	1.01066	0.04535
4.60399	3135.49	1466.44	709.792	232.708	144.224	66.1441	0.74304	-0.02134	-0.01817	-0.01159			4.60399	1.7177	1.2934	1.17217	1.01146	0.04578
4.61394	3130.4	1465.01	709.458	232.734	144.153	66.1308	0.76997	-0.02038	-0.01778	-0.01039			4.61394	1.71689	1.29354	1.17159	1.01125	0.04744
4.62389	3124.99	1463.31	709.08	232.674	144.191	66.12	0.78332	-0.0178	-0.01745	-0.00969			4.62389	1.71598	1.29321	1.1719	1.01109	0.04826
4.63383	3119.1	1462.01	708.716	232.69	144.228	66.1776	0.80367	-0.01523	-0.01712	-0.01087			4.63383	1.7151	1.2933	1.1722	1.01197	0.04951
4.64378	3114.22	1460.39	708.305	232.616	144.21	66.2839	0.82122	-0.01538	-0.01679	-0.01089			4.64378	1.7141	1.29289	1.17205	1.01359	0.0506
4.65373	3109.09	1458.87	708.026	232.627	144.223	66.3175	0.83533	-0.01847	-0.01675	-0.00927			4.65373	1.71343	1.29295	1.17216	1.01411	0.05146
4.66368	3103.42	1457.06	707.641	232.577	144.248	66.3414	0.85343	-0.02156	-0.01718	-0.00999			4.66368	1.71249	1.29267	1.17236	1.01447	0.05258
4.67362	3098.41	1455.71	707.242	232.543	144.242	66.3666	0.87497	-0.02174	-0.01761	-0.00865			4.67362	1.71153	1.29248	1.17232	1.01486	0.05391
4.68357	3093.19	1453.92	707.002	232.497	144.236	66.3927	0.89013	-0.02023	-0.01804	-0.0098			4.68357	1.71095	1.29223	1.17227	1.01526	0.05484
4.69352	3087.82	1452.41	706.682	232.475	144.223	66.4923	0.90632	-0.01643	-0.01847	-0.01047			4.69352	1.71017	1.29211	1.17216	1.01678	0.05584
4.70346	3082.4	1450.87	706.211	232.44	144.247	66.5388	0.92868	-0.01602	-0.02036	-0.01141			4.70346	1.70903	1.29191	1.17236	1.01749	0.05722
4.71341	3076.02	1449.42	705.87	232.389	144.256	66.5817	0.94558	-0.01862	-0.02274	-0.00847			4.71341	1.70821	1.29163	1.17243	1.01815	0.05826
4.72336	3069.02	1447.88	705.549	232.341	144.267	66.6193	0.97285	-0.02282	-0.02513	-0.01016			4.72336	1.70743	1.29136	1.17252	1.01872	0.05994
4.7333	3062.07	1446.53	705.244	232.313	144.24	66.645	0.99141	-0.02191	-0.02491	-0.01217			4.7333	1.70669	1.29121	1.1723	1.01912	0.06108
4.74325	3055.89	1444.81	704.91	232.265	144.222	66.683	1.00267	-0.02065	-0.02375	-0.00973			4.74325	1.70589	1.29094	1.17215	1.0197	0.06178
4.7532	3049.51	1443.47	704.441	232.248	144.272	66.7176	1.01191	-0.02265	-0.02259	-0.00924			4.7532	1.70475	1.29084	1.17256	1.02023	0.06234
4.76315	3042.28	1442.03	704.226	232.191	144.264	66.7505	1.02114	-0.02491	-0.02178	-0.01082			4.76315	1.70423	1.29053	1.1725	1.02073	0.06291
4.77309	3035.73	1440.57	703.864	232.183	144.268	66.7974	1.05085	-0.02402	-0.02171	-0.00979			4.77309	1.70335	1.29048	1.17252	1.02145	0.06474
4.78304	3029.31	1439.09	703.526	232.137	144.245	66.8374	1.12018	-0.02241	-0.02165	-0.01116			4.78304	1.70254	1.29023	1.17234	1.02206	0.06901
4.79299	3022.95	1437.78	703.183	232.115	144.281	66.8368	1.14022	-0.02081	-0.02149	-0.00924			4.79299	1.70171	1.29011	1.17263	1.02205	0.07025
4.80293	3017.2	1436.04	702.844	232.094	144.277	66.8977	1.16027	-0.01962	-0.02041	-0.01045			4.80293	1.70089	1.28999	1.1726	1.02298	0.07148
4.81288	3010.82	1434.85	702.504	232.055	144.272	66.9084	1.1914	-0.01977	-0.01932	-0.00984			4.81288	1.70006	1.28977	1.17256	1.02314	0.0734
4.82283	3004.08	1433.33	702.211	232.014	144.286	66.9326	1.2193	-0.02192	-0.01902	-0.01163			4.82283	1.69935	1.28954	1.17267	1.02351	0.07512
4.83277	2997.34	1431.73	701.829	231.995	144.269	66.9562	1.24593	-0.02111	-0.01881	-0.0112			4.83277	1.69843	1.28944	1.17254	1.02387	0.07676
4.84272	2991.16	1430.54	701.491	231.968	144.293	66.9946	1.26702	-0.01948	-0.0186	-0.01021			4.84272	1.69761	1.28929	1.17273	1.02446	0.07806
4.85267	2985.74	1428.89	701.155	231.937	144.293	67.0727	1.2752	-0.01859	-0.01839	-0.01111			4.85267	1.6968	1.28911	1.17273	1.02566	0.07857
4.86262	2980.61	1427.57	700.856	231.92	144.301	67.0283	1.28337	-0.01781	-0.0183	-0.00973			4.86262	1.69607	1.28902	1.1728	1.02498	0.07907
4.87256	2975	1426.06	700.475	231.87	144.305	67.0851	1.36368	-0.01701	-0.01881	-0.01041			4.87256	1.69515	1.28874	1.17282	1.02585	0.08402
4.88251	2969.94	1424.68	700.168	231.825	144.307	67.131	1.39559	-0.01619	-0.01932	-0.01227			4.88251	1.69441	1.28849	1.17285	1.02655	0.08598
4.89246	2964.6	1423.14	699.873	231.796	144.294	67.1864	1.43067	-0.0168	-0.01984	-0.00926			4.89246	1.6937	1.28833	1.17274	1.02739	0.08814
4.9024	2959.02	1421.7	699.511	231.769	144.324	67.2249	1.47317	-0.02007	-0.0192	-0.01054			4.9024	1.69282	1.28818	1.17298	1.02798	0.09076
4.91235	2953.36	1420.16	699.164	231.709	144.328	67.2184	1.51199	-0.02062	-0.0176	-0.01096			4.91235	1.69198	1.28785	1.17301	1.02788	0.09315
4.9223	2947.58	1418.64	698.792	231.679	144.312	67.2565	1.53864	-0.01581	-0.016	-0.00987			4.9223	1.69108	1.28768	1.17289	1.02847	0.0948
4.93224	2941.68	1417.37	698.495	231.652	144.296	67.2695	1.58294	-0.01678	-0.0144	-0.01086			4.93224	1.69036	1.28753	1.17276	1.02866	0.09753
4.94219	2935.76	1415.81	698.181	231.647	144.341	67.2955	1.62602	-0.02295	-0.01351	-0.01021			4.94219	1.6896	1.2875	1.17312	1.02906	0.10018
4.95214	2930.21	1414.34	697.868	231.597	144.342	67.3126	1.6634	-0.02375	-0.01415	-0.01023			4.95214	1.68884	1.28722	1.17313	1.02932	0.10248
4.96209	2925.7	1412.79	697.531	231.573	144.337	67.3512	1.67331	-0.02245	-0.01479	-0.00931			4.96209	1.68803	1.28709	1.17309	1.02991	0.10309
4.97203	2921.52	1411.63	697.142	231.561	144.347	67.3879	1.74527	-0.02233	-0.01542	-0.01155			4.97203	1.68709	1.28702	1.17317	1.03047	0.10753
4.98198	2918.64	1409.84	696.829	231.535	144.326	67.415	1.77997	-0.02395	-0.01606	-0.01118			4.98198	1.68633	1.28688	1.173	1.03089	0.10966
4.99193	2918	1408.46	696.448	231.482	144.333	67.462	1.8316	-0.02485	-0.01663	-0.01052			4.99193	1.68541	1.28659	1.17305	1.03161	0.11285
5.00187	2913.27	1407.15	696.109	231.434	144.337	67.4914	1.86459	-0.02274	-0.01656	-0.01052			5.00187	1.68459	1.28632	1.17309	1.03206	0.11488
5.01182	2908.61	1405.77	695.81	231.426	144.359	67.5669	1.9021	-0.02063	-0.0165	-0.0106			5.01182	1.68386	1.28628	1.17327	1.03321	0.11719
5.02177	2901.98	1404.26	695.483	231.391	144.313	67.5386	1.93703	-0.01853	-0.01643	-0.0107			5.02177	1.68307	1.28608	1.17289	1.03278	0.11934
5.03171	2899.6	1402.62	695.157	231.366	144.338	67.6049	1.98649	-0.02423	-0.01649	-0.01018			5.03171	1.68228	1.28594	1.1731	1.03379	0.12239
5.04166	2895.15	1401.33	694.767	231.306	144.345	67.6489	2.03368	-0.0216	-0.01713	-0.00974			5.04166	1.68134	1.28561	1.17315	1.03447	0.1253
5.05161	2891.93	1399.91	694.487	231.274	144.335	67.624	2.08182	-0.01184	-0.01777	-0.0097			5.05161	1.68066	1.28543	1.17307	1.03409	0.12826
5.06156	2884.62	1398.46	694.124	231.271	144.347	67.6497	2.14059	-0.01187	-0.01842	-0.01029			5.06156	1.67978	1.28541	1.17317	1.03448	0.13188
5.0715	2883.21	1396.99	693.796	231.227	144.352	67.6927	2.19014	-0.01696	-0.01906	-0.01036			5.0715	1.67899	1.28517	1.17321	1.03514	0.13494
5.08145	2876.07	1395.68	693.491	231.191	144.328	67.7104	2.22798	-0.02205	-0.01935	-0.01083			5.08145	1.67825	1.28497	1.17302	1.03541	0.13727
5.0914	2870.54	1394.36	693.348	231.176	144.349	67.7197	2.27031	-0.02451	-0.01945	-0.01114			5.0914	1.6779	1.28488	1.17319	1.03555	0.13987
5.10134	2865.88	1392.95	692.943	231.165	144.345	67.8134	2.30999	-0.02188	-0.01955	-0.0098			5.10134	1.67692	1.28482	1.17315	1.03698	0.14232
5.11129	2861.28	1391.84	692.595	231.113	144.338	67.8105	2.35774	-0.01924	-0.01964	-0.01016			5.11129	1.67608	1.28453	1.17309	1.03694	0.14526
5.12124	2856.48	1390.58	692.319	231.072	144.379	67.8564	2.40498	-0.02463	-0.01974	-0.01055			5.12124	1.67542	1.28431	1.17343	1.03764	0.14817
5.13118	2848.65	1389.39	692.022	231.069	144.343	67.8822	2.44501	-0.02161	-0.02167	-0.00968			5.13118	1.6747	1.28429	1.17314	1.03803	0.15064
5.14113	2844.01	1388.11	691.733	231.025	144.355	67.9171	2.48583	-0.01353	-0.02472	-0.01072			5.14113	1.674	1.28405	1.17323	1.03857	0.15315
5.15108	2839.96	1386.87	691.424	230.988	144.353	67.981	2.52665	-0.02012	-0.02776	-0.01096			5.15108	1.67325	1.28384	1.17322	1.03954	0.15567
5.16103	2835.39	1385.4	691.105	230.947	144.351	67.9725	2.56747	-0.02812	-0.03081	-0.00946			5.16103	1.67248	1.28361	1.1732	1.03942	0.15818
5.17097	2829.34	1384.34	690.767	230.917	144.341	67.964	2.61371	-0.0248	-0.03385	-0.01049			5.17097	1.67166	1.28345	1.17312	1.03928	0.16103
5.18092	2824.5	1382.86	690.526	230.898	144.343	68.0271	2.65402	-0.01883	-0.03105	-0.01022			5.18092	1.67108	1.28334	1.17313	1.04025	0.16352
5.19087	2818.92	1381.53	690.187	230.867	144.352	68.07	2.68754	-0.02038	-0.02758	-0.01035			5.19087	1.67026	1.28317	1.17321	1.04091	0.16558
5.20081	2813.55	1380.48	689.94	230.837	144.346	68.1064	2.73466	-0.02115	-0.02411	-0.01114			5.20081	1.66966	1.283	1.17316	1.04146	0.16848
5.21076	2809.67	1379.08	689.609	230.805	144.353	68.1061	2.77435	-0.01843	-0.02167	-0.01073			5.21076	1.66886	1.28282	1.17322	1.04146	0.17093
5.22071	2805.49	1377.76	689.319	230.77	144.356	68.1453	2.82631	-0.01572	-0.02036	-0.01024			5.22071	1.66815	1.28263	1.17324	1.04206	0.17413
5.23065	2800.85	1376.44	688.996	230.739	144.348	68.1723	2.86828	-0.01353	-0.01905	-0.00947			5.23065	1.66737	1.28245	1.17318	1.04247	0.17672
5.2406	2796.82	1375.17	688.706	230.728	144.333	68.1969	2.91432	-0.01874	-0.01773	-0.00988			5.2406	1.66667	1.28239	1.17306	1.04285	0.17955
5.25055	2792.96	1373.99	688.358	230.69	144.322	68.2035	2.96391	-0.02394	-0.01642	-0.01115			5.25055	1.66583	1.28218	1.17297	1.04295	0.18261
5.2605	2788.28	1372.65	688.137	230.666	144.347	68.2163	2.99523	-0.02266	-0.01511	-0.01033			5.2605	1.66529	1.28205	1.17317	1.04314	0.18454
5.27044	2784.29	1371.47	687.774	230.648	144.329	68.2754	3.03869	-0.02027	-0.0155	-0.01095			5.27044	1.66442	1.28195	1.17302	1.04405	0.18722
5.28039	2780.23	1370.11	687.474	230.616	144.338	68.3274	3.08411	-0.01883	-0.01647	-0.00995			5.28039	1.66369	1.28177	1.1731	1.04484	0.19001
5.29034	2774.9	1368.94	687.199	230.578	144.335	68.3339	3.12517	-0.02041	-0.01743	-0.01058			5.29034	1.66302	1.28156	1.17307	1.04494	0.19254
5.30028	2771.96	1367.67	686.925	230.538	144.339	68.3596	3.16185	-0.02198	-0.01824	-0.01067			5.30028	1.66236	1.28134	1.17311	1.04533	0.1948
5.31023	2767.68	1366.32	686.641	230.492	144.342	68.4172	3.20502	-0.02207	-0.01874	-0.00921			5.31023	1.66167	1.28108	1.17313	1.04622	0.19746
5.32018	2763.71	1365.13	686.279	230.468	144.324	68.4117	3.25348	-0.02204	-0.01924	-0.01129			5.32018	1.6608	1.28095	1.17298	1.04613	0.20045
5.33012	2758.6	1363.87	686.037	230.451	144.318	68.4361	3.29176	-0.02201	-0.01973	-0.01032			5.33012	1.66021	1.28086	1.17293	1.0465	0.20281
5.34007	2753.6	1362.44	685.651	230.424	144.34	68.4583	3.32615	-0.02122	-0.01999	-0.01006			5.34007	1.65928	1.2807	1.17311	1.04684	0.20493
5.35002	2748.73	1361.38	685.356	230.383	144.334	68.5168	3.36526	-0.02026	-0.01828	-0.01153			5.35002	1.65857	1.28048	1.17306	1.04774	0.20734
5.35997	2743.49	1360.06	685.001	230.345	144.337	68.5589	3.39472	-0.01772	-0.01657	-0.01011			5.35997	1.65771	1.28026	1.17309	1.04838	0.20915
5.36991	2739.11	1358.69	684.768	230.311	144.321	68.5759	3.43364	-0.01452	-0.01486	-0.0094			5.36991	1.65714	1.28008	1.17296	1.04864	0.21155
5.37986	2734	1357.5	684.501	230.286	144.329	68.5929	3.47093	-0.0173	-0.01314	-0.0101			5.37986	1.6565	1.27994	1.17302	1.0489	0.21385
5.38981	2729.45	1356.32	684.186	230.263	144.343	68.6096	3.49589	-0.02637	-0.01316	-0.01092			5.38981	1.65573	1.27981	1.17313	1.04916	0.21538
5.39975	2724.55	1355.1	683.857	230.256	144.339	68.6629	3.53475	-0.02789	-0.01398	-0.0103			5.39975	1.65494	1.27977	1.17311	1.04997	0.21778
5.4097	2719.84	1354.05	683.513	230.236	144.334	68.6998	3.57125	-0.02118	-0.0148	-0.00974			5.4097	1.6541	1.27966	1.17306	1.05054	0.22003
5.41965	2714.75	1352.52	683.209	230.193	144.304	68.7119	3.61529	-0.01717	-0.01561	-0.00957			5.41965	1.65337	1.27942	1.17282	1.05072	0.22274
5.42959	2707.82	1351.1	682.967	230.153	144.302	68.7315	3.64891	-0.02064	-0.01582	-0.01029			5.42959	1.65278	1.2792	1.17281	1.05102	0.22481
5.43954	2704.48	1349.98	682.627	230.121	144.314	68.7863	3.699	-0.02411	-0.01431	-0.00996			5.43954	1.65196	1.27902	1.1729	1.05186	0.2279
5.44949	2701.13	1348.87	682.294	230.091	144.282	68.8459	3.74384	-0.02496	-0.0128	-0.01064			5.44949	1.65115	1.27885	1.17264	1.05277	0.23066
5.45944	2695.11	1347.3	682.052	230.058	144.297	68.8491	3.78127	-0.02494	-0.01299	-0.01063			5.45944	1.65057	1.27867	1.17276	1.05282	0.23297
5.46938	2690.66	1346.05	681.725	230.037	144.296	68.8723	3.8206	-0.02164	-0.01643	-0.01007			5.46938	1.64978	1.27855	1.17275	1.05317	0.23539
5.47933	2686.76	1344.79	681.404	230.027	144.318	68.9021	3.86337	-0.01866	-0.01986	-0.00972			5.47933	1.649	1.2785	1.17293	1.05363	0.23802
5.48928	2681.46	1343.65	681.113	230.018	144.301	68.9349	3.90499	-0.02172	-0.02329	-0.01107			5.48928	1.6483	1.27845	1.1728	1.05413	0.24059
5.49922	2677.06	1342.42	680.776	229.975	144.293	68.9706	3.94535	-0.02435	-0.02672	-0.01059			5.49922	1.64748	1.27821	1.17273	1.05468	0.24308
5.50917	2672.52	1341.11	680.539	229.935	144.292	69.0085	3.98518	-0.02404	-0.02432	-0.00962			5.50917	1.64691	1.27799	1.17272	1.05526	0.24553
5.51912	2667.97	1340.1	680.207	229.908	144.306	69.0419	4.04815	-0.02373	-0.02066	-0.01081			5.51912	1.6461	1.27784	1.17284	1.05577	0.24941
5.52906	2662.99	1339.19	679.954	229.87	144.311	69.0744	4.1108	-0.02392	-0.01703	-0.01083			5.52906	1.64549	1.27763	1.17287	1.05627	0.25327
5.53901	2658.57	1337.85	679.678	229.851	144.292	69.0974	4.16631	-0.02828	-0.01833	-0.01073			5.53901	1.64482	1.27752	1.17272	1.05662	0.25669
5.54896	2653.84	1336.64	679.406	229.832	144.281	69.1172	4.21408	-0.03264	-0.01963	-0.01098			5.54896	1.64417	1.27741	1.17263	1.05692	0.25963
5.55891	2649.48	1335.61	679.12	229.803	144.286	69.1623	4.25714	-0.03141	-0.02093	-0.00944			5.55891	1.64347	1.27725	1.17267	1.05761	0.26228
5.56885	2645.62	1334.35	678.858	229.79	144.303	69.1794	4.30644	-0.02772	-0.02102	-0.01117			5.56885	1.64284	1.27718	1.17281	1.05787	0.26532
5.5788	2642.7	1333.03	678.592	229.755	144.266	69.1983	4.35538	-0.02402	-0.02026	-0.00907			5.5788	1.6422	1.27699	1.17251	1.05816	0.26834
5.58875	2639.99	1331.86	678.331	229.712	144.27	69.2208	4.40213	-0.02033	-0.0195	-0.01078			5.58875	1.64156	1.27675	1.17254	1.0585	0.27122
5.59869	2637.07	1330.69	678.076	229.708	144.25	69.2549	4.46105	-0.0176	-0.01874	-0.01074			5.59869	1.64095	1.27673	1.17238	1.05903	0.27485
5.60864	2633.8	1329.51	677.807	229.639	144.274	69.2817	4.50831	-0.01749	-0.01798	-0.01032			5.60864	1.6403	1.27634	1.17257	1.05944	0.27776
5.61859	2631.21	1328.55	677.434	229.622	144.284	69.3048	4.55962	-0.01737	-0.01722	-0.0102			5.61859	1.63939	1.27625	1.17266	1.05979	0.28092
5.62853	2628.59	1327.48	677.161	229.602	144.276	69.3393	4.6324	-0.01725	-0.01646	-0.01058			5.62853	1.63873	1.27614	1.1726	1.06032	0.2854
5.63848	2625.94	1326.17	676.925	229.559	144.264	69.3555	4.69941	-0.01716	-0.0157	-0.01079			5.63848	1.63816	1.2759	1.1725	1.06056	0.28953
5.64843	2623.27	1324.89	676.676	229.534	144.252	69.3738	4.78378	-0.01747	-0.01494	-0.00989			5.64843	1.63756	1.27576	1.1724	1.06084	0.29473
5.65838	2620.6	1323.87	676.434	229.508	144.262	69.4024	4.85863	-0.01779	-0.01555	-0.01089			5.65838	1.63697	1.27562	1.17248	1.06128	0.29934
5.66832	2617.93	1322.64	676.163	229.483	144.273	69.4203	4.92639	-0.01811	-0.01693	-0.01047			5.66832	1.63632	1.27547	1.17257	1.06155	0.30352
5.67827	2615.26	1321.56	675.875	229.462	144.248	69.4377	4.99416	-0.01843	-0.01831	-0.00996			5.67827	1.63562	1.27536	1.17237	1.06182	0.30769
5.68822	2612.6	1320.58	675.597	229.446	144.232	69.4621	5.06192	-0.01766	-0.01969	-0.01142			5.68822	1.63495	1.27527	1.17223	1.06219	0.31187
5.69816	2609.64	1319.32	675.275	229.41	144.262	69.5016	5.12968	-0.01682	-0.02107	-0.01048			5.69816	1.63417	1.27507	1.17248	1.0628	0.31604
5.70811	2604.73	1318.14	675.053	229.366	144.257	69.5304	5.19853	-0.01581	-0.02102	-0.01099			5.70811	1.63363	1.27482	1.17244	1.06324	0.32028
5.71806	2600.27	1316.8	674.737	229.358	144.221	69.5394	5.26978	-0.01355	-0.02065	-0.01092			5.71806	1.63287	1.27478	1.17215	1.06338	0.32467
5.728	2596.3	1315.69	674.454	229.305	144.201	69.5648	5.33585	-0.01198	-0.02028	-0.01027			5.728	1.63218	1.27448	1.17198	1.06376	0.32874
5.73795	2592.26	1314.8	674.157	229.254	144.229	69.5974	5.41076	-0.01656	-0.0199	-0.01052			5.73795	1.63146	1.2742	1.17221	1.06426	0.33336
5.7479	2587.41	1313.49	673.89	229.255	144.242	69.6307	5.49586	-0.01535	-0.01953	-0.01119			5.7479	1.63082	1.27421	1.17231	1.06477	0.3386
5.75785	2582.72	1312.34	673.577	229.243	144.205	69.6538	5.56566	-0.00517	-0.01989	-0.01066			5.75785	1.63006	1.27414	1.17202	1.06513	0.3429
5.76779	2578.25	1311.29	673.312	229.217	144.216	69.6774	5.62291	0.00502	-0.02059	-0.00878			5.76779	1.62942	1.27399	1.17211	1.06549	0.34643
5.77774	2574.09	1310.18	673.09	229.169	144.228	69.7013	5.66288	0.01213	-0.02128	-0.01016			5.77774	1.62888	1.27373	1.1722	1.06585	0.34889
5.78769	2569.7	1309.06	672.774	229.145	144.223	69.7127	5.71538	0.01116	-0.02069	-0.01115			5.78769	1.62812	1.2736	1.17216	1.06603	0.35213
5.79763	2565.51	1307.94	672.491	229.128	144.214	69.7378	5.77729	0.01019	-0.01948	-0.01095			5.79763	1.62743	1.2735	1.17209	1.06641	0.35594
5.80758	2561.37	1306.82	672.245	229.088	144.228	69.7774	5.86137	0.00921	-0.01827	-0.00995			5.80758	1.62684	1.27328	1.1722	1.06702	0.36112
5.81753	2557.16	1305.47	671.93	229.074	144.203	69.7895	5.94705	0.0126	-0.01706	-0.01144			5.81753	1.62607	1.2732	1.172	1.0672	0.3664
5.82747	2553.2	1304.25	671.624	229.052	144.214	69.8067	6.0329	0.01672	-0.01667	-0.01098			5.82747	1.62533	1.27308	1.17209	1.06746	0.37169
5.83742	2549.79	1303.26	671.34	229.016	144.202	69.826	6.11382	0.02118	-0.0178	-0.00894			5.83742	1.62465	1.27288	1.17199	1.06776	0.37668
5.84737	2546.1	1302.13	671.064	229	144.209	69.8378	6.19882	0.02672	-0.01894	-0.0112			5.84737	1.62398	1.27279	1.17205	1.06794	0.38191
5.85732	2542.21	1301	670.822	228.979	144.194	69.8942	6.28922	0.03225	-0.01935	-0.01076			5.85732	1.62339	1.27268	1.17193	1.0688	0.38748
5.86726	2538.9	1299.75	670.498	228.92	144.185	69.921	6.38568	0.03767	-0.01741	-0.01022			5.86726	1.62261	1.27235	1.17185	1.06921	0.39343
5.87721	2534.97	1298.6	670.256	228.893	144.202	69.9199	6.46104	0.04309	-0.01547	-0.01038			5.87721	1.62202	1.27219	1.17199	1.06919	0.39807
5.88716	2531.16	1297.64	669.999	228.872	144.187	69.9178	6.5237	0.04837	-0.01353	-0.01039			5.88716	1.6214	1.27208	1.17187	1.06916	0.40193
5.8971	2527.31	1296.74	669.765	228.855	144.186	69.947	6.58977	0.05313	-0.01476	-0.00942			5.8971	1.62084	1.27198	1.17186	1.06961	0.406
5.90705	2523.52	1295.84	669.55	228.831	144.153	69.9759	6.65799	0.05788	-0.01726	-0.01032			5.90705	1.62031	1.27185	1.17159	1.07005	0.4102
5.917	2520.07	1294.9	669.273	228.791	144.177	70.0044	6.73271	0.06019	-0.01976	-0.01137			5.917	1.61964	1.27163	1.17179	1.07049	0.41481
5.92694	2516.46	1293.85	669.032	228.759	144.159	70.0338	6.81059	0.0568	-0.02128	-0.00892			5.92694	1.61906	1.27145	1.17164	1.07094	0.4196
5.93689	2513.33	1292.81	668.802	228.737	144.157	70.0637	6.90331	0.05341	-0.02049	-0.01024			5.93689	1.6185	1.27133	1.17162	1.07139	0.42532
5.94684	2510.08	1291.77	668.556	228.711	144.159	70.0644	6.9885	0.05204	-0.01969	-0.01109			5.94684	1.61791	1.27118	1.17164	1.0714	0.43057
5.95679	2504.89	1290.73	668.301	228.683	144.173	70.0655	7.06839	0.05279	-0.01889	-0.01026			5.95679	1.61729	1.27103	1.17175	1.07142	0.43549
5.96673	2501.51	1290.01	668.059	228.643	144.164	70.0858	7.14332	0.05367	-0.0181	-0.0094			5.96673	1.61671	1.2708	1.17168	1.07173	0.4401
5.97668	2497.4	1288.84	667.833	228.622	144.157	70.1108	7.21683	0.05603	-0.0173	-0.01193			5.97668	1.61616	1.27069	1.17162	1.07211	0.44463
5.98663	2493.8	1287.29	667.538	228.606	144.151	70.1488	7.31382	0.06052	-0.01894	-0.00949			5.98663	1.61545	1.2706	1.17158	1.07269	0.45061
5.99657	2490.29	1286.19	667.254	228.594	144.154	70.1767	7.40561	0.06744	-0.02067	-0.00954			5.99657	1.61476	1.27053	1.1716	1.07312	0.45626
6.00652	2485.45	1285.22	666.99	228.565	144.156	70.193	7.49273	0.07436	-0.02239	-0.01053			6.00652	1.61412	1.27037	1.17161	1.07337	0.46163
6.01647	2481.29	1284.31	666.764	228.524	144.134	70.2074	7.59238	0.08195	-0.02178	-0.00899			6.01647	1.61357	1.27014	1.17144	1.07359	0.46777
6.02641	2477.51	1283.47	666.463	228.501	144.144	70.2202	7.6775	0.09037	-0.02039	-0.00994			6.02641	1.61284	1.27002	1.17152	1.07379	0.47301
6.03636	2473.91	1282.59	666.164	228.488	144.131	70.2467	7.74993	0.09878	-0.019	-0.01136			6.03636	1.61212	1.26994	1.17142	1.07419	0.47748
6.04631	2470.05	1281.67	665.956	228.474	144.132	70.2717	7.82952	0.10913	-0.01761	-0.01042			6.04631	1.61162	1.26987	1.17142	1.07457	0.48238
6.05626	2466.62	1280.71	665.744	228.461	144.127	70.2804	7.9075	0.12018	-0.01664	-0.01007			6.05626	1.6111	1.26979	1.17138	1.07471	0.48719
6.0662	2463.57	1279.73	665.528	228.415	144.126	70.2983	7.96464	0.12696	-0.01593	-0.01032			6.0662	1.61058	1.26954	1.17137	1.07498	0.49071
6.07615	2460.16	1278.86	665.28	228.369	144.114	70.3287	8.02893	0.13115	-0.01522	-0.01055			6.07615	1.60998	1.26929	1.17127	1.07545	0.49467
6.0861	2456.55	1277.99	665.025	228.337	144.12	70.3418	8.10867	0.13534	-0.01451	-0.01106			6.0861	1.60936	1.2691	1.17132	1.07565	0.49958
6.09604	2452.94	1277.02	664.855	228.302	144.133	70.3478	8.17852	0.13953	-0.01522	-0.01036			6.09604	1.60895	1.26891	1.17143	1.07574	0.50388
6.10599	2449.69	1276.03	664.681	228.265	144.121	70.362	8.24429	0.15265	-0.018	-0.00906			6.10599	1.60853	1.2687	1.17133	1.07596	0.50794
6.11594	2446.59	1275	664.384	228.257	144.119	70.3803	8.31694	0.17165	-0.02078	-0.00979			6.11594	1.60781	1.26866	1.17132	1.07623	0.51241
6.12588	2443.17	1274	664.096	228.27	144.116	70.4014	8.39258	0.19066	-0.02293	-0.00984			6.12588	1.60711	1.26873	1.17129	1.07656	0.51707
6.13583	2439.8	1273.03	663.824	228.239	144.11	70.4239	8.46632	0.20144	-0.02237	-0.01077			6.13583	1.60646	1.26856	1.17124	1.0769	0.52161
6.14578	2436.52	1271.68	663.594	228.203	144.092	70.4452	8.54478	0.20846	-0.0218	-0.01073			6.14578	1.6059	1.26836	1.17109	1.07723	0.52645
6.15573	2433.04	1270.52	663.408	228.171	144.08	70.4504	8.64505	0.22023	-0.02124	-0.01091			6.15573	1.60545	1.26818	1.171	1.07731	0.53263
6.16567	2429.52	1269.62	663.166	228.144	144.067	70.4612	8.72625	0.2399	-0.02067	-0.01002			6.16567	1.60487	1.26803	1.17089	1.07747	0.53763
6.17562	2425.95	1268.55	662.897	228.122	144.052	70.4869	8.80179	0.25958	-0.02051	-0.00987			6.17562	1.60421	1.26791	1.17077	1.07786	0.54228
6.18557	2423.26	1267.49	662.675	228.101	144.043	70.5116	8.87765	0.27925	-0.0208	-0.00858			6.18557	1.60368	1.26779	1.1707	1.07824	0.54696
6.19551	2420.7	1266.56	662.459	228.08	144.038	70.5337	8.95401	0.28981	-0.0211	-0.01049			6.19551	1.60315	1.26767	1.17066	1.07858	0.55166
6.20546	2418.08	1265.58	662.231	228.068	144.028	70.5444	9.03315	0.29884	-0.0214	-0.01115			6.20546	1.6026	1.26761	1.17057	1.07874	0.55654
6.21541	2415.44	1264.44	661.982	228.057	144.016	70.5412	9.11632	0.30786	-0.02169	-0.01088			6.21541	1.602	1.26755	1.17048	1.07869	0.56166
6.22535	2412.88	1263.44	661.694	228.012	144.016	70.5567	9.20721	0.31689	-0.02199	-0.01058			6.22535	1.6013	1.2673	1.17048	1.07893	0.56726
6.2353	2410.38	1262.56	661.418	227.96	144.018	70.5962	9.2978	0.33131	-0.02122	-0.01095			6.2353	1.60063	1.26701	1.1705	1.07954	0.57284
6.24525	2407.94	1261.66	661.15	227.939	144.04	70.6242	9.38823	0.3477	-0.02037	-0.01093			6.24525	1.59999	1.26689	1.17067	1.07996	0.57841
6.2552	2405.6	1260.74	660.921	227.914	144.042	70.648	9.4822	0.36408	-0.01953	-0.01094			6.2552	1.59943	1.26676	1.17069	1.08033	0.5842
6.26514	2403.16	1259.9	660.688	227.886	144.032	70.6585	9.57532	0.38047	-0.01868	-0.01002			6.26514	1.59887	1.2666	1.17061	1.08049	0.58994
6.27509	2400.36	1259.25	660.431	227.86	144.025	70.6713	9.65151	0.39714	-0.01784	-0.00975			6.27509	1.59825	1.26645	1.17055	1.08068	0.59463
6.28504	2397.59	1258.49	660.18	227.836	144.02	70.6877	9.7328	0.41615	-0.01703	-0.00952			6.28504	1.59764	1.26632	1.17051	1.08093	0.59964
6.29498	2394.88	1257.3	659.952	227.814	144.008	70.7023	9.83392	0.43515	-0.01627	-0.01052			6.29498	1.59709	1.2662	1.17041	1.08116	0.60587
6.30493	2392.08	1256.1	659.728	227.793	143.989	70.713	9.92523	0.45416	-0.01552	-0.01098			6.30493	1.59654	1.26608	1.17026	1.08132	0.6115
6.31488	2389.07	1255.42	659.511	227.772	143.989	70.7262	10.0065	0.4769	-0.01501	-0.01081			6.31488	1.59602	1.26596	1.17026	1.08152	0.61651
6.32482	2385.85	1254.74	659.279	227.75	144.002	70.7421	10.0878	0.5035	-0.0156	-0.01041			6.32482	1.59546	1.26584	1.17037	1.08177	0.62152
6.33477	2382.41	1253.73	659.009	227.73	143.993	70.7642	10.1691	0.53003	-0.0162	-0.00735			6.33477	1.59481	1.26573	1.17029	1.0821	0.62653
6.34472	2378.84	1252.55	658.757	227.724	143.981	70.7907	10.2505	0.55559	-0.01679	-0.01021			6.34472	1.5942	1.2657	1.1702	1.08251	0.63154
6.35467	2375.27	1251.49	658.553	227.717	143.981	70.8131	10.3318	0.58116	-0.01738	-0.00999			6.35467	1.5937	1.26566	1.1702	1.08285	0.63655
6.36461	2371.74	1250.47	658.341	227.687	143.987	70.8243	10.4131	0.60794	-0.01827	-0.0114			6.36461	1.59319	1.26549	1.17024	1.08302	0.64155
6.37456	2368.4	1249.57	658.098	227.652	143.981	70.8367	10.4874	0.63533	-0.01917	-0.01134			6.37456	1.5926	1.2653	1.1702	1.08321	0.64614
6.38451	2365.16	1248.7	657.854	227.606	143.972	70.8556	10.5596	0.66273	-0.02007	-0.01105			6.38451	1.59201	1.26504	1.17012	1.0835	0.65059
6.39445	2361.75	1247.85	657.668	227.577	143.968	70.874	10.6284	0.68835	-0.02097	-0.00936			6.39445	1.59156	1.26488	1.17009	1.08378	0.65482
6.4044	2358.3	1247	657.485	227.558	143.968	70.883	10.6966	0.71367	-0.02028	-0.00959			6.4044	1.59112	1.26478	1.17009	1.08392	0.65902
6.41435	2354.99	1246.16	657.272	227.534	143.961	70.8934	10.7662	0.73898	-0.0187	-0.00995			6.41435	1.5906	1.26464	1.17003	1.08408	0.66331
6.42429	2351.87	1245.31	657.052	227.507	143.948	70.9068	10.8367	0.75573	-0.01712	-0.01036			6.42429	1.59007	1.26449	1.16993	1.08429	0.66765
6.43424	2349.36	1244.48	656.824	227.487	143.937	70.9247	10.9009	0.77187	-0.01674	-0.01091			6.43424	1.58952	1.26438	1.16984	1.08456	0.67161
6.44419	2346.86	1243.79	656.591	227.472	143.944	70.9519	10.9614	0.78802	-0.01745	-0.01057			6.44419	1.58895	1.2643	1.16989	1.08498	0.67534
6.45414	2344.3	1243.09	656.354	227.446	143.947	70.9781	11.0214	0.80417	-0.01815	-0.00815			6.45414	1.58838	1.26415	1.16992	1.08538	0.67903
6.46408	2341.72	1242.05	656.114	227.398	143.939	71.0037	11.0797	0.8216	-0.01885	-0.0101			6.46408	1.5878	1.26389	1.16985	1.08577	0.68263
6.47403	2339.07	1240.85	655.884	227.357	143.933	71.0219	11.1378	0.84088	-0.01955	-0.01087			6.47403	1.58724	1.26366	1.1698	1.08605	0.6862
6.48398	2336.33	1239.85	655.664	227.342	143.933	71.0383	11.1945	0.86016	-0.02004	-0.01107			6.48398	1.58671	1.26358	1.1698	1.0863	0.6897
6.49392	2333.71	1239.02	655.449	227.328	143.933	71.0584	11.2513	0.87944	-0.01967	-0.01109			6.49392	1.58619	1.26349	1.1698	1.0866	0.6932
6.50387	2331.25	1238.2	655.247	227.303	143.933	71.081	11.3129	0.8988	-0.01929	-0.01129			6.50387	1.5857	1.26336	1.1698	1.08695	0.69699
6.51382	2328.79	1237.21	655.046	227.278	143.927	71.0957	11.3745	0.91904	-0.01892	-0.01005			6.51382	1.58521	1.26322	1.16976	1.08717	0.70079
6.52376	2326.27	1236.19	654.834	227.265	143.915	71.1068	11.436	0.93927	-0.01854	-0.00694			6.52376	1.5847	1.26315	1.16966	1.08734	0.70458
6.53371	2323.75	1235.39	654.621	227.256	143.904	71.1222	11.4977	0.95951	-0.01817	-0.01001			6.53371	1.58419	1.2631	1.16957	1.08758	0.70838
6.54366	2321.27	1234.69	654.406	227.235	143.895	71.1426	11.5615	0.98255	-0.0178	-0.01111			6.54366	1.58367	1.26298	1.16949	1.08789	0.71231
6.55361	2318.85	1233.95	654.187	227.2	143.888	71.1562	11.622	1.00568	-0.01742	-0.01026			6.55361	1.58314	1.26279	1.16944	1.0881	0.71604
6.56355	2316.46	1232.97	653.968	227.171	143.892	71.1618	11.6736	1.0288	-0.01705	-0.01014			6.56355	1.5826	1.26263	1.16947	1.08819	0.71921
6.5735	2314.68	1232	653.764	227.149	143.896	71.1684	11.7254	1.04837	-0.01714	-0.00837			6.5735	1.58211	1.2625	1.1695	1.08829	0.72241
6.58345	2312.89	1231.08	653.58	227.121	143.89	71.1775	11.7829	1.06506	-0.0176	-0.00909			6.58345	1.58167	1.26235	1.16946	1.08843	0.72595
6.59339	2311.11	1230.25	653.395	227.088	143.88	71.1889	11.8395	1.08175	-0.01807	-0.00984			6.59339	1.58122	1.26216	1.16937	1.0886	0.72944
6.60334	2309.07	1229.42	653.121	227.062	143.888	71.214	11.8908	1.09844	-0.01853	-0.0079			6.60334	1.58056	1.26202	1.16944	1.08898	0.7326
6.61329	2306.9	1228.77	652.828	227.047	143.904	71.233	11.9422	1.11655	-0.01899	-0.01031			6.61329	1.57985	1.26194	1.16957	1.08927	0.73576
6.62323	2304.73	1228.24	652.549	227.032	143.901	71.2396	11.9992	1.13548	-0.01946	-0.00682			6.62323	1.57917	1.26185	1.16954	1.08938	0.73928
6.63318	2302.58	1227.7	652.272	227.002	143.886	71.2477	12.0575	1.15441	-0.01992	-0.00552			6.63318	1.5785	1.26168	1.16942	1.0895	0.74287
6.64313	2300.42	1226.91	652.079	226.968	143.871	71.2606	12.113	1.17335	-0.01938	0.00638			6.64313	1.57803	1.2615	1.1693	1.0897	0.74629
6.65308	2298.3	1226.11	651.919	226.954	143.855	71.2676	12.1679	1.19241	-0.01863	0.01572			6.65308	1.57765	1.26142	1.16917	1.0898	0.74967
6.66302	2296.2	1225.3	651.758	226.952	143.856	71.2657	12.2272	1.21198	-0.01787	0.02691			6.66302	1.57726	1.26141	1.16918	1.08977	0.75332
6.67297	2294.11	1224.33	651.533	226.938	143.869	71.274	12.2907	1.23154	-0.01711	0.04325			6.67297	1.57671	1.26133	1.16928	1.0899	0.75724
6.68292	2291.72	1223.36	651.309	226.907	143.864	71.2975	12.354	1.25111	-0.01635	0.05946			6.68292	1.57617	1.26116	1.16925	1.09026	0.76113
6.69286	2289.26	1222.4	651.077	226.885	143.848	71.3205	12.417	1.27174	-0.01559	0.07633			6.69286	1.57561	1.26103	1.16911	1.09061	0.76502
6.70281	2286.85	1221.57	650.835	226.873	143.832	71.3382	12.4751	1.29349	-0.01554	0.09542			6.70281	1.57502	1.26097	1.16898	1.09088	0.7686
6.71276	2284.5	1220.73	650.592	226.861	143.827	71.3559	12.5282	1.31524	-0.0173	0.11413			6.71276	1.57444	1.2609	1.16894	1.09115	0.77187
6.7227	2282.15	1219.91	650.388	226.823	143.822	71.3588	12.585	1.33699	-0.01906	0.13696			6.7227	1.57394	1.26069	1.1689	1.0912	0.77537
6.73265	2279.93	1219.12	650.194	226.784	143.812	71.3596	12.6461	1.35843	-0.02081	0.15745			6.73265	1.57347	1.26047	1.16882	1.09121	0.77913
6.7426	2277.72	1218.33	650	226.758	143.802	71.3701	12.7057	1.37951	-0.02257	0.1789			6.7426	1.573	1.26033	1.16874	1.09137	0.78281
6.75255	2275.45	1217.46	649.798	226.74	143.795	71.3856	12.7431	1.40059	-0.02284	0.20625			6.75255	1.57252	1.26023	1.16868	1.09161	0.78511
6.76249	2273.09	1216.53	649.594	226.718	143.79	71.3963	12.7806	1.42167	-0.02233	0.23378			6.76249	1.57202	1.26011	1.16864	1.09177	0.78742
6.77244	2270.72	1215.6	649.39	226.693	143.792	71.4055	12.8318	1.45302	-0.02183	0.25569			6.77244	1.57153	1.25997	1.16866	1.09191	0.79057
6.78239	2268.38	1214.67	649.187	226.67	143.804	71.4222	12.8876	1.48782	-0.02133	0.28082			6.78239	1.57104	1.25984	1.16876	1.09217	0.79401
6.79233	2266.04	1213.74	648.985	226.655	143.812	71.4452	12.936	1.52262	-0.02082	0.30725			6.79233	1.57055	1.25976	1.16882	1.09252	0.797
6.80228	2263.69	1212.88	648.728	226.641	143.802	71.4506	12.9802	1.54954	-0.02032	0.33022			6.80228	1.56993	1.25968	1.16874	1.0926	0.79971
6.81223	2261.23	1212.02	648.452	226.611	143.791	71.4496	13.0335	1.57487	-0.02133	0.35742			6.81223	1.56926	1.25951	1.16865	1.09259	0.803
6.82217	2258.78	1211.2	648.203	226.581	143.778	71.4517	13.0924	1.60019	-0.02324	0.38313			6.82217	1.56866	1.25935	1.16854	1.09262	0.80663
6.83212	2256.5	1210.43	647.972	226.556	143.765	71.4605	13.1512	1.62552	-0.02516	0.41008			6.83212	1.56809	1.25921	1.16844	1.09275	0.81025
6.84207	2254.34	1209.66	647.745	226.531	143.766	71.4793	13.2098	1.65276	-0.02708	0.44164			6.84207	1.56755	1.25907	1.16845	1.09304	0.81386
6.85202	2252.18	1208.91	647.53	226.512	143.771	71.5126	13.2706	1.68123	-0.0265	0.47513			6.85202	1.56703	1.25896	1.16849	1.09355	0.81761
6.86196	2249.18	1208.17	647.315	226.495	143.766	71.5326	13.3404	1.7097	-0.02533	0.50528			6.86196	1.56651	1.25887	1.16845	1.09385	0.82191
6.87191	2246.17	1207.43	647.126	226.474	143.755	71.5211	13.4062	1.73816	-0.02416	0.53531			6.87191	1.56605	1.25875	1.16836	1.09368	0.82597
6.88186	2243.76	1206.62	646.956	226.446	143.748	71.5096	13.4624	1.76558	-0.02299	0.56077			6.88186	1.56564	1.2586	1.1683	1.0935	0.82943
6.8918	2241.35	1205.75	646.786	226.421	143.751	71.5278	13.5246	1.79135	-0.02182	0.58466			6.8918	1.56522	1.25845	1.16832	1.09378	0.83326
6.90175	2239.16	1204.88	646.607	226.406	143.752	71.5442	13.6022	1.81712	-0.02146	0.61268			6.90175	1.56479	1.25837	1.16834	1.09403	0.83804
6.9117	2237.11	1204.23	646.418	226.386	143.748	71.5318	13.6644	1.84289	-0.02134	0.64003			6.9117	1.56433	1.25826	1.1683	1.09384	0.84187
6.92164	2234.87	1203.64	646.23	226.352	143.745	71.5194	13.7005	1.86808	-0.02121	0.6663			6.92164	1.56388	1.25807	1.16827	1.09365	0.84409
6.93159	2232.09	1203.05	646.042	226.319	143.742	71.5415	13.7365	1.89228	-0.02109	0.69385			6.93159	1.56342	1.25789	1.16825	1.09399	0.84631
6.94154	2229.31	1202.1	645.854	226.307	143.74	71.5743	13.7835	1.91647	-0.02097	0.7187			6.94154	1.56297	1.25782	1.16823	1.09449	0.84921
6.95149	2226.67	1201.12	645.667	226.295	143.734	71.5902	13.8362	1.94067	-0.02085	0.74296			6.95149	1.56252	1.25775	1.16819	1.09474	0.85245
6.96143	2224.09	1200.15	645.477	226.265	143.717	71.5923	13.8878	1.96487	-0.02056	0.76511			6.96143	1.56206	1.25759	1.16805	1.09477	0.85564
6.97138	2221.57	1199.29	645.28	226.226	143.701	71.5948	13.9363	1.99851	-0.02013	0.7913			6.97138	1.56158	1.25737	1.16792	1.09481	0.85863
6.98133	2219.23	1198.45	645.083	226.2	143.705	71.6068	13.9849	2.03273	-0.01971	0.81297			6.98133	1.5611	1.25723	1.16795	1.09499	0.86162
6.99127	2216.89	1197.6	644.888	226.193	143.713	71.6188	14.0394	2.06694	-0.01928	0.8314			6.99127	1.56063	1.25719	1.16801	1.09517	0.86498
7.00122	2215.01	1196.85	644.752	226.184	143.716	71.6249	14.0975	2.0998	-0.01886	0.84634			7.00122	1.5603	1.25714	1.16804	1.09527	0.86855
7.01117	2213.42	1196.11	644.615	226.146	143.713	71.6289	14.1499	2.13185	-0.01847	0.85681			7.01117	1.55997	1.25693	1.16801	1.09533	0.87178
7.02111	2211.82	1195.38	644.479	226.108	143.709	71.6342	14.1946	2.16389	-0.01978	0.86367			7.02111	1.55964	1.25672	1.16798	1.09541	0.87454
7.03106	2209.1	1194.65	644.263	226.089	143.716	71.6445	14.2393	2.1954	-0.0211	0.87861			7.03106	1.55912	1.25661	1.16804	1.09557	0.87729
7.04101	2205.93	1193.94	644.028	226.075	143.724	71.6526	14.2902	2.22487	-0.02242	0.88884			7.04101	1.55855	1.25653	1.1681	1.09569	0.88043
7.05096	2203.07	1193.22	643.794	226.06	143.711	71.656	14.3411	2.25435	-0.02374	0.89764			7.05096	1.55798	1.25645	1.168	1.09574	0.88356
7.0609	2200.54	1192.5	643.573	226.044	143.689	71.6618	14.3851	2.28382	-0.02302	0.90606			7.0609	1.55745	1.25636	1.16782	1.09583	0.88627
7.07085	2197.79	1191.78	643.368	226.028	143.673	71.6919	14.4261	2.31405	-0.02178	0.91225			7.07085	1.55695	1.25627	1.16769	1.09629	0.8888
7.0808	2194.51	1191.05	643.162	226.002	143.673	71.722	14.4683	2.34762	-0.02053	0.91862			7.0808	1.55645	1.25613	1.16769	1.09675	0.8914
7.09074	2191.51	1190.32	642.951	225.976	143.67	71.712	14.5248	2.38119	-0.01929	0.92317			7.09074	1.55595	1.25599	1.16767	1.0966	0.89488
7.10069	2188.83	1189.54	642.718	225.937	143.655	71.7012	14.5802	2.41477	-0.01887	0.92734			7.10069	1.55538	1.25576	1.16755	1.09643	0.89829
7.11064	2186.2	1188.69	642.486	225.89	143.644	71.717	14.6197	2.44925	-0.01868	0.93237			7.11064	1.55482	1.2555	1.16745	1.09667	0.90073
7.12058	2183.83	1187.85	642.262	225.87	143.648	71.7408	14.6592	2.48388	-0.0185	0.93848			7.12058	1.55428	1.25539	1.16749	1.09704	0.90316
7.13053	2181.41	1187.03	642.05	225.864	143.652	71.7581	14.6962	2.5198	-0.01832	0.94452			7.13053	1.55376	1.25536	1.16752	1.0973	0.90544
7.14048	2178.09	1186.24	641.838	225.857	143.656	71.7562	14.7311	2.55949	-0.01813	0.9536			7.14048	1.55325	1.25532	1.16756	1.09727	0.90759
7.15043	2174.76	1185.44	641.623	225.823	143.66	71.7544	14.7661	2.59918	-0.01789	0.96369			7.15043	1.55273	1.25513	1.16758	1.09725	0.90975
7.16037	2172.59	1184.65	641.397	225.789	143.654	71.7586	14.8018	2.63524	-0.01758	0.97595			7.16037	1.55218	1.25495	1.16754	1.09731	0.91195
7.17032	2170.64	1183.86	641.17	225.77	143.645	71.7628	14.8376	2.66421	-0.01728	0.98896			7.17032	1.55164	1.25484	1.16746	1.09737	0.91416
7.18027	2168.69	1183.08	640.949	225.753	143.635	71.7641	14.8801	2.69318	-0.01698	1.00261			7.18027	1.5511	1.25474	1.16738	1.09739	0.91677
7.19021	2166.93	1182.3	640.741	225.729	143.623	71.7643	14.9284	2.72215	-0.01667	1.01802			7.19021	1.5506	1.25461	1.16728	1.0974	0.91975
7.20016	2165.23	1181.56	640.534	225.69	143.61	71.7692	14.9754	2.75113	-0.01637	1.03386			7.20016	1.55009	1.25439	1.16718	1.09747	0.92264
7.21011	2163.52	1180.83	640.322	225.656	143.61	71.7907	15.0121	2.77638	-0.01607	1.04705			7.21011	1.54958	1.2542	1.16718	1.0978	0.92491
7.22005	2161.83	1180.1	640.104	225.654	143.612	71.8119	15.0495	2.80129	-0.01576	1.05854			7.22005	1.54905	1.25419	1.16719	1.09813	0.92721
7.23	2160.18	1179.38	639.885	225.651	143.615	71.7973	15.0923	2.82621	-0.01652	1.06625			7.23	1.54853	1.25418	1.16722	1.0979	0.92984
7.23995	2158.54	1178.67	639.698	225.629	143.621	71.7828	15.135	2.85112	-0.01753	1.07478			7.23995	1.54807	1.25406	1.16727	1.09768	0.93247
7.24989	2156.89	1177.96	639.542	225.602	143.628	71.79	15.167	2.87603	-0.01855	1.08655			7.24989	1.5477	1.2539	1.16732	1.09779	0.93445
7.25984	2155.37	1177.24	639.387	225.574	143.624	71.8122	15.1943	2.9071	-0.01956	1.09861			7.25984	1.54732	1.25375	1.16729	1.09813	0.93613
7.26979	2153.89	1176.51	639.229	225.545	143.613	71.8236	15.2331	2.93823	-0.02057	1.11092			7.26979	1.54694	1.25358	1.16721	1.0983	0.93852
7.27974	2152.4	1175.77	639.069	225.518	143.603	71.8232	15.2843	2.96937	-0.02159	1.1249			7.27974	1.54655	1.25343	1.16712	1.0983	0.94167
7.28968	2150.91	1175.03	638.908	225.498	143.592	71.822	15.3349	3.0005	-0.0226	1.13803			7.28968	1.54616	1.25333	1.16703	1.09828	0.94479
7.29963	2148.85	1174.26	638.745	225.478	143.581	71.8162	15.3785	3.03622	-0.02361	1.14951			7.29963	1.54577	1.25322	1.16695	1.09819	0.94748
7.30958	2146.35	1173.49	638.539	225.456	143.568	71.8105	15.422	3.0799	-0.02358	1.16106			7.30958	1.54527	1.25309	1.16683	1.09811	0.95016
7.31952	2143.86	1172.72	638.333	225.433	143.553	71.8178	15.4465	3.12359	-0.0217	1.1694			7.31952	1.54477	1.25296	1.16672	1.09822	0.95167
7.32947	2141.42	1172.06	638.126	225.413	143.543	71.8255	15.4701	3.16728	-0.01981	1.17653			7.32947	1.54427	1.25285	1.16664	1.09833	0.95312
7.33942	2138.98	1171.45	637.922	225.398	143.543	71.8302	15.5018	3.21425	-0.01792	1.18321			7.33942	1.54378	1.25277	1.16664	1.09841	0.95507
7.34936	2136.75	1170.85	637.765	225.383	143.543	71.8287	15.5378	3.26748	-0.01603	1.18954			7.34936	1.54339	1.25269	1.16664	1.09838	0.95729
7.35931	2134.55	1170.24	637.608	225.361	143.541	71.8273	15.5736	3.32071	-0.01425	1.19546			7.35931	1.54301	1.25256	1.16662	1.09836	0.9595
7.36926	2132.15	1169.49	637.45	225.328	143.537	71.8374	15.6047	3.37235	-0.01573	1.19949			7.36926	1.54263	1.25238	1.16659	1.09852	0.96141
7.37921	2129.51	1168.73	637.292	225.295	143.533	71.8483	15.6357	3.41858	-0.0172	1.20283			7.37921	1.54225	1.2522	1.16656	1.09868	0.96332
7.38915	2126.9	1167.96	637.107	225.276	143.532	71.8584	15.6568	3.46482	-0.01868	1.20692			7.38915	1.5418	1.25209	1.16654	1.09884	0.96463
7.3991	2124.43	1167.24	636.922	225.26	143.53	71.8665	15.6758	3.51105	-0.01993	1.21175			7.3991	1.54135	1.25201	1.16653	1.09896	0.9658
7.40905	2121.97	1166.55	636.737	225.245	143.529	71.8745	15.6952	3.55743	-0.02068	1.218			7.40905	1.54091	1.25192	1.16652	1.09908	0.96699
7.41899	2120	1165.85	636.563	225.229	143.528	71.8784	15.7155	3.60438	-0.02144	1.22383			7.41899	1.54049	1.25183	1.16651	1.09914	0.96824
7.42894	2118.15	1165.17	636.397	225.214	143.526	71.8818	15.7357	3.65134	-0.02219	1.23003			7.42894	1.54008	1.25174	1.1665	1.09919	0.96949
7.43889	2116.3	1164.56	636.231	225.198	143.525	71.886	15.7618	3.69829	-0.02295	1.23709			7.43889	1.53968	1.25166	1.16649	1.09926	0.97109
7.44883	2114.34	1163.95	636.064	225.175	143.523	71.8937	15.7894	3.7376	-0.0237	1.24478			7.44883	1.53928	1.25153	1.16647	1.09938	0.97279
7.45878	2112.2	1163.35	635.903	225.149	143.522	71.9015	15.8169	3.76882	-0.02446	1.25142			7.45878	1.53889	1.25139	1.16646	1.0995	0.97449
7.46873	2110.06	1162.74	635.746	225.124	143.52	71.8937	15.8413	3.80003	-0.02366	1.26008			7.46873	1.53851	1.25125	1.16645	1.09938	0.97599
7.47868	2108.09	1162.11	635.59	225.101	143.518	71.8815	15.8653	3.83125	-0.02264	1.26857			7.47868	1.53813	1.25112	1.16643	1.09919	0.97747
7.48862	2106.24	1161.48	635.433	225.078	143.499	71.8755	15.8872	3.86247	-0.02163	1.27498			7.48862	1.53775	1.25099	1.16627	1.0991	0.97882
7.49857	2104.4	1160.85	635.274	225.049	143.479	71.8802	15.9055	3.90221	-0.02061	1.28104			7.49857	1.53736	1.25083	1.16612	1.09917	0.97995
7.50852	2102.48	1160.21	635.1	225.018	143.464	71.885	15.9238	3.95198	-0.01959	1.28724			7.50852	1.53694	1.25066	1.16599	1.09924	0.98108
7.51846	2100.42	1159.56	634.926	224.988	143.454	71.8826	15.9431	4.00176	-0.01858	1.28992			7.51846	1.53652	1.25049	1.16591	1.09921	0.98226
7.52841	2098.35	1158.9	634.752	224.988	143.444	71.8764	15.965	4.05042	-0.01776	1.29264			7.52841	1.5361	1.25049	1.16583	1.09911	0.98362
7.53836	2096.05	1158.24	634.57	224.99	143.442	71.8762	15.987	4.09233	-0.01812	1.29716			7.53836	1.53566	1.2505	1.16582	1.09911	0.98497
7.5483	2093.62	1157.57	634.361	224.98	143.444	71.8877	16.0055	4.13424	-0.01848	1.30088			7.5483	1.53516	1.25044	1.16583	1.09929	0.98611
7.55825	2091.24	1156.85	634.153	224.954	143.445	71.8992	16.0219	4.17615	-0.01885	1.30413			7.55825	1.53465	1.2503	1.16584	1.09946	0.98712
7.5682	2089.31	1156.14	633.945	224.929	143.446	71.9082	16.0384	4.21787	-0.01921	1.30665			7.5682	1.53415	1.25016	1.16585	1.0996	0.98813
7.57815	2087.37	1155.42	633.751	224.909	143.447	71.9169	16.0542	4.25027	-0.01957	1.31053			7.57815	1.53368	1.25005	1.16586	1.09973	0.98911
7.58809	2085.43	1154.75	633.564	224.889	143.449	71.923	16.0696	4.28266	-0.01994	1.31579			7.58809	1.53323	1.24994	1.16587	1.09982	0.99006
7.59804	2083.5	1154.07	633.376	224.867	143.45	71.9191	16.0849	4.31505	-0.02098	1.31724			7.59804	1.53277	1.24982	1.16588	1.09977	0.991
7.60799	2081.58	1153.4	633.192	224.84	143.451	71.9153	16.1004	4.34745	-0.02218	1.31823			7.60799	1.53233	1.24967	1.16589	1.09971	0.99196
7.61793	2079.65	1152.77	633.034	224.813	143.453	71.9293	16.1159	4.37984	-0.02337	1.3209			7.61793	1.53195	1.24952	1.1659	1.09992	0.99291
7.62788	2077.4	1152.27	632.876	224.783	143.453	71.9454	16.1322	4.41323	-0.02457	1.3224			7.62788	1.53156	1.24935	1.1659	1.10017	0.99391
7.63783	2075.11	1151.78	632.718	224.75	143.45	71.951	16.1502	4.44688	-0.02557	1.3262			7.63783	1.53118	1.24917	1.16588	1.10025	0.99502
7.64777	2072.97	1151.28	632.549	224.717	143.447	71.9302	16.1683	4.48053	-0.02428	1.32962			7.64777	1.53077	1.24899	1.16585	1.09994	0.99614
7.65772	2071.23	1150.45	632.375	224.701	143.444	71.9095	16.1757	4.51418	-0.02299	1.33304			7.65772	1.53035	1.24889	1.16583	1.09962	0.9966
7.66767	2069.49	1149.54	632.201	224.685	143.441	71.9148	16.1817	4.54676	-0.02171	1.3361			7.66767	1.52993	1.2488	1.1658	1.0997	0.99696
7.67762	2067.74	1148.63	632.023	224.669	143.438	71.924	16.188	4.57751	-0.02042	1.33814			7.67762	1.5295	1.24872	1.16578	1.09984	0.99735
7.68756	2065.95	1147.77	631.781	224.646	143.435	71.9317	16.2	4.60827	-0.01913	1.33965			7.68756	1.52891	1.24859	1.16575	1.09996	0.99809
7.69751	2064.16	1146.98	631.538	224.621	143.432	71.9351	16.212	4.63902	-0.01948	1.34093			7.69751	1.52832	1.24845	1.16573	1.10001	0.99883
7.70746	2062.37	1146.19	631.295	224.598	143.429	71.9386	16.2273	4.66956	-0.02035	1.34273			7.70746	1.52774	1.24832	1.16571	1.10006	0.99977
7.7174	2060.97	1145.42	631.093	224.582	143.426	71.9427	16.2437	4.69946	-0.02123	1.3447			7.7174	1.52725	1.24824	1.16568	1.10013	1.00079
7.72735	2059.63	1144.7	630.914	224.567	143.41	71.9468	16.2599	4.72936	-0.0221	1.3458			7.72735	1.52682	1.24815	1.16555	1.10019	1.00178
7.7373	2058.3	1143.98	630.735	224.548	143.383	71.9445	16.2687	4.75926	-0.02298	1.34608			7.7373	1.52638	1.24804	1.16533	1.10015	1.00233
7.74724	2056.76	1143.26	630.556	224.524	143.359	71.9363	16.2776	4.78916	-0.02378	1.34334			7.74724	1.52595	1.24791	1.16514	1.10003	1.00287
7.75719	2054.49	1142.57	630.378	224.5	143.363	71.9282	16.2884	4.81291	-0.02178	1.34529			7.75719	1.52552	1.24778	1.16517	1.0999	1.00353
7.76714	2052.22	1141.97	630.2	224.477	143.367	71.9454	16.3009	4.83536	-0.01978	1.34675			7.76714	1.52509	1.24765	1.1652	1.10017	1.0043
7.77709	2049.98	1141.36	630.022	224.454	143.368	71.9648	16.3134	4.8578	-0.01778	1.34862			7.77709	1.52466	1.24752	1.16521	1.10046	1.00508
7.78703	2047.99	1140.76	629.844	224.435	143.358	71.9638	16.3278	4.88025	-0.01578	1.35144			7.78703	1.52423	1.24742	1.16513	1.10045	1.00596
7.79698	2046.01	1140.15	629.71	224.426	143.348	71.9495	16.3421	4.90269	-0.01378	1.35537			7.79698	1.5239	1.24737	1.16505	1.10023	1.00685
7.80693	2044.02	1139.57	629.575	224.417	143.333	71.9351	16.3526	4.92624	-0.01177	1.35866			7.80693	1.52358	1.24732	1.16493	1.10001	1.00749
7.81687	2042.02	1138.98	629.441	224.406	143.315	71.937	16.3604	4.96054	-0.00406	1.36033			7.81687	1.52325	1.24726	1.16478	1.10004	1.00797
7.82682	2040.02	1138.4	629.306	224.392	143.299	71.9408	16.3681	4.99484	0.0037	1.35941			7.82682	1.52292	1.24718	1.16465	1.1001	1.00845
7.83677	2038.02	1137.82	629.128	224.378	143.309	71.9428	16.3739	5.02914	0.01146	1.36171			7.83677	1.52249	1.2471	1.16474	1.10013	1.0088
7.84671	2036.08	1137.23	628.929	224.355	143.32	71.942	16.3791	5.0629	0.01922	1.36213			7.84671	1.52201	1.24697	1.16482	1.10011	1.00912
7.85666	2034.13	1136.61	628.73	224.329	143.321	71.9411	16.3865	5.08962	0.02698	1.36172			7.85666	1.52153	1.24683	1.16483	1.1001	1.00958
7.86661	2032.18	1135.99	628.532	224.303	143.315	71.9359	16.4051	5.11634	0.03474	1.36286			7.86661	1.52105	1.24668	1.16478	1.10002	1.01073
7.87656	2030.36	1135.38	628.34	224.265	143.308	71.9275	16.4236	5.14307	0.04347	1.36251			7.87656	1.52059	1.24647	1.16472	1.09989	1.01187
7.8865	2028.56	1134.76	628.152	224.227	143.304	71.9258	16.4286	5.16979	0.05251	1.36348			7.8865	1.52013	1.24626	1.16469	1.09987	1.01218
7.89645	2026.76	1134.15	627.963	224.204	143.302	71.9439	16.4313	5.19447	0.06155	1.36614			7.89645	1.51967	1.24614	1.16468	1.10014	1.01234
7.9064	2025.16	1133.53	627.78	224.185	143.301	71.962	16.434	5.21529	0.07058	1.36682			7.9064	1.51923	1.24603	1.16467	1.10042	1.01251
7.91634	2023.79	1132.91	627.631	224.17	143.293	71.9765	16.4384	5.23611	0.08046	1.36843			7.91634	1.51887	1.24595	1.1646	1.10064	1.01278
7.92629	2022.42	1132.3	627.482	224.16	143.285	71.9683	16.4434	5.25693	0.0957	1.3689			7.92629	1.51851	1.24589	1.16454	1.10052	1.01308
7.93624	2021.05	1131.72	627.333	224.149	143.277	71.96	16.4484	5.27775	0.11094	1.3689			7.93624	1.51815	1.24583	1.16447	1.10039	1.01339
7.94618	2019.67	1131.14	627.183	224.127	143.281	71.9585	16.4571	5.29856	0.12618	1.36836			7.94618	1.51779	1.24571	1.1645	1.10037	1.01393
7.95613	2018.25	1130.55	627.034	224.095	143.292	71.9632	16.4666	5.31639	0.14142	1.36782			7.95613	1.51743	1.24553	1.16459	1.10044	1.01452
7.96608	2016.83	1129.97	626.896	224.062	143.303	71.9679	16.4761	5.33235	0.15666	1.36846			7.96608	1.51709	1.24535	1.16468	1.10051	1.0151
7.97603	2015.4	1129.43	626.758	224.047	143.296	71.9668	16.4826	5.34831	0.16974	1.36937			7.97603	1.51676	1.24526	1.16463	1.1005	1.0155
7.98597	2013.95	1128.92	626.62	224.036	143.278	71.9644	16.4887	5.36428	0.18143	1.37029			7.98597	1.51642	1.2452	1.16448	1.10046	1.01588
7.99592	2012.43	1128.42	626.483	224.024	143.26	71.962	16.4946	5.38024	0.19311	1.3708			7.99592	1.51609	1.24513	1.16434	1.10042	1.01624
8.00587	2010.91	1127.91	626.345	224.007	143.247	71.9594	16.4999	5.3962	0.20479	1.37114			8.00587	1.51576	1.24504	1.16423	1.10038	1.01657
8.01581	2009.38	1127.41	626.172	223.988	143.241	71.9567	16.5052	5.41897	0.21647	1.37142			8.01581	1.51534	1.24494	1.16418	1.10034	1.01689
8.02576	2007.58	1126.87	625.999	223.971	143.235	71.9539	16.5079	5.4436	0.22815	1.37103			8.02576	1.51492	1.24484	1.16413	1.1003	1.01706
8.03571	2005.66	1126.29	625.825	223.956	143.241	71.9704	16.5099	5.46823	0.23986	1.37065			8.03571	1.5145	1.24475	1.16418	1.10055	1.01718
8.04565	2003.73	1125.71	625.652	223.941	143.248	71.9895	16.5119	5.49285	0.25183	1.37026			8.04565	1.51408	1.24467	1.16424	1.10084	1.0173
8.0556	2001.8	1125.13	625.484	223.926	143.256	72.0087	16.5182	5.51748	0.26381	1.37033			8.0556	1.51368	1.24459	1.1643	1.10114	1.0177
8.06555	1999.88	1124.55	625.319	223.893	143.24	72.0037	16.5247	5.54546	0.27578	1.37042			8.06555	1.51327	1.2444	1.16417	1.10106	1.01809
8.0755	1997.95	1123.95	625.153	223.859	143.221	71.9862	16.5299	5.57742	0.28776	1.37051			8.0755	1.51287	1.24422	1.16402	1.10079	1.01841
8.08544	1996	1123.36	624.988	223.825	143.204	71.9707	16.5326	5.60937	0.29973	1.37123			8.08544	1.51247	1.24403	1.16388	1.10055	1.01858
8.09539	1994.03	1122.77	624.832	223.812	143.204	71.9666	16.5354	5.64017	0.3117	1.37206			8.09539	1.5121	1.24396	1.16388	1.10049	1.01876
8.10534	1992.07	1122.17	624.681	223.801	143.204	71.9626	16.5399	5.66382	0.32368	1.37164			8.10534	1.51173	1.24389	1.16388	1.10043	1.01903
8.11528	1990.08	1121.55	624.53	223.789	143.206	71.9584	16.5467	5.68746	0.33681	1.37098			8.11528	1.51137	1.24383	1.1639	1.10037	1.01945
8.12523	1988.06	1120.93	624.379	223.773	143.213	71.9543	16.5535	5.71111	0.35231	1.37102			8.12523	1.511	1.24374	1.16395	1.1003	1.01987
8.13518	1986.04	1120.3	624.233	223.755	143.219	71.9502	16.5573	5.73365	0.3678	1.37202			8.13518	1.51065	1.24364	1.164	1.10024	1.0201
8.14512	1984.31	1119.68	624.118	223.736	143.209	71.9619	16.5592	5.75226	0.38329	1.37324			8.14512	1.51037	1.24354	1.16392	1.10042	1.02022
8.15507	1982.99	1119.04	624.003	223.723	143.19	71.975	16.5611	5.77086	0.39878	1.37381			8.15507	1.51009	1.24346	1.16376	1.10062	1.02034
8.16502	1981.66	1118.4	623.888	223.709	143.17	71.9806	16.5657	5.78947	0.41427	1.37387			8.16502	1.50981	1.24339	1.1636	1.10071	1.02062
8.17497	1980.34	1117.76	623.773	223.694	143.17	71.969	16.5744	5.80807	0.42598	1.37414			8.17497	1.50953	1.2433	1.1636	1.10053	1.02116
8.18491	1979.02	1117.13	623.587	223.656	143.17	71.9574	16.583	5.82668	0.43607	1.3733			8.18491	1.50908	1.24309	1.1636	1.10035	1.02169
8.19486	1977.61	1116.52	623.394	223.618	143.17	71.9596	16.5803	5.84022	0.44615	1.37413			8.19486	1.50862	1.24288	1.16361	1.10038	1.02152
8.20481	1976.2	1115.91	623.2	223.587	143.17	71.9681	16.5763	5.85149	0.45624	1.37494			8.20481	1.50815	1.2427	1.1636	1.10051	1.02128
8.21475	1974.79	1115.3	623.007	223.586	143.169	71.9765	16.5723	5.86275	0.46633	1.37527			8.21475	1.50768	1.2427	1.16359	1.10064	1.02103
8.2247	1973.37	1114.69	622.845	223.585	143.168	71.9846	16.5757	5.87401	0.47642	1.37708			8.2247	1.50729	1.24269	1.16358	1.10077	1.02124
8.23465	1971.91	1114.14	622.688	223.564	143.167	71.9924	16.5793	5.88528	0.4865	1.37912			8.23465	1.50691	1.24258	1.16358	1.10089	1.02146
8.24459	1970.45	1113.62	622.53	223.534	143.166	72.0002	16.5828	5.89654	0.49735	1.37961			8.24459	1.50653	1.24241	1.16357	1.10101	1.02168
8.25454	1968.98	1113.09	622.373	223.503	143.165	71.9864	16.5876	5.90781	0.50908	1.37898			8.25454	1.50614	1.24224	1.16356	1.10079	1.02197
8.26449	1967.53	1112.57	622.212	223.488	143.164	71.969	16.5925	5.91962	0.52081	1.37877			8.26449	1.50576	1.24215	1.16355	1.10053	1.02227
8.27444	1966.45	1112.04	622.051	223.48	143.163	71.9564	16.5965	5.93453	0.53254	1.37882			8.27444	1.50537	1.24211	1.16354	1.10034	1.02252
8.28438	1965.37	1111.53	621.889	223.471	143.162	71.9532	16.5987	5.94945	0.54427	1.37874			8.28438	1.50497	1.24206	1.16354	1.10029	1.02265
8.29433	1964.29	1111.01	621.728	223.444	143.161	71.9499	16.601	5.96437	0.556	1.37968			8.29433	1.50458	1.24191	1.16353	1.10024	1.02279
8.30428	1962.86	1110.5	621.559	223.417	143.155	71.9519	16.6001	5.97928	0.56801	1.38124			8.30428	1.50418	1.24176	1.16349	1.10027	1.02274
8.31422	1960.72	1109.98	621.385	223.39	143.148	71.9646	16.5981	5.9942	0.5819	1.37958			8.31422	1.50376	1.24161	1.16342	1.10046	1.02262
8.32417	1958.58	1109.46	621.212	223.361	143.14	71.9772	16.5961	6.00762	0.59579	1.37859			8.32417	1.50333	1.24145	1.16336	1.10065	1.02249
8.33412	1956.55	1108.9	621.038	223.331	143.132	71.9864	16.6002	6.01896	0.60967	1.37949			8.33412	1.50291	1.24128	1.16329	1.10079	1.02275
8.34406	1955.38	1108.33	620.874	223.309	143.124	71.9935	16.6057	6.0303	0.62356	1.37786			8.34406	1.50252	1.24116	1.16323	1.1009	1.02308
8.35401	1954.22	1107.76	620.723	223.294	143.116	72.0006	16.6105	6.04164	0.63745	1.37811			8.35401	1.50215	1.24108	1.16316	1.10101	1.02338
8.36396	1953.05	1107.18	620.573	223.279	143.108	71.9963	16.6145	6.05298	0.65134	1.37838			8.36396	1.50179	1.24099	1.1631	1.10095	1.02363
8.37391	1951.64	1106.61	620.423	223.253	143.1	71.9844	16.6184	6.06432	0.66675	1.38089			8.37391	1.50143	1.24085	1.16303	1.10076	1.02387
8.38385	1949.64	1106.02	620.272	223.222	143.092	71.9713	16.6214	6.07558	0.68372	1.3809			8.38385	1.50106	1.24068	1.16297	1.10056	1.02405
8.3938	1947.63	1105.43	620.116	223.192	143.084	71.9528	16.6237	6.08661	0.7007	1.382			8.3938	1.50068	1.24051	1.1629	1.10028	1.0242
8.40375	1945.63	1104.83	619.958	223.192	143.076	71.9343	16.625	6.09764	0.71767	1.38069			8.40375	1.5003	1.24051	1.16284	1.1	1.02428
8.41369	1943.93	1104.07	619.801	223.193	143.073	71.9277	16.6217	6.10867	0.73464	1.3794			8.41369	1.49992	1.24052	1.16281	1.0999	1.02407
8.42364	1942.27	1103.32	619.643	223.195	143.071	71.9412	16.6184	6.1197	0.74731	1.3788			8.42364	1.49954	1.24052	1.1628	1.1001	1.02387
8.43359	1940.62	1102.56	619.491	223.168	143.069	71.9547	16.6192	6.13194	0.75985	1.3789			8.43359	1.49917	1.24038	1.16278	1.10031	1.02392
8.44353	1938.99	1101.82	619.355	223.141	143.067	71.958	16.6315	6.14455	0.77238	1.3791			8.44353	1.49884	1.24022	1.16277	1.10036	1.02468
8.45348	1937.39	1101.21	619.218	223.118	143.065	71.958	16.6438	6.15716	0.78491	1.37951			8.45348	1.49851	1.2401	1.16275	1.10036	1.02543
8.46343	1935.79	1100.6	619.082	223.1	143.064	71.958	16.6434	6.16978	0.79749	1.38012			8.46343	1.49818	1.24	1.16274	1.10036	1.02541
8.47338	1934.19	1099.99	618.934	223.083	143.062	71.9509	16.6388	6.18057	0.81014	1.38025			8.47338	1.49782	1.2399	1.16272	1.10025	1.02512
8.48332	1932.51	1099.38	618.765	223.063	143.06	71.9415	16.6344	6.19074	0.82278	1.37978			8.48332	1.49741	1.23979	1.16271	1.10011	1.02485
8.49327	1930.82	1098.81	618.595	223.042	143.058	71.9357	16.637	6.20091	0.83542	1.38167			8.49327	1.497	1.23967	1.16269	1.10002	1.02501
8.50322	1929.13	1098.26	618.425	223.02	143.056	71.9557	16.6396	6.21107	0.84807	1.38196			8.50322	1.49659	1.23955	1.16268	1.10033	1.02517
8.51316	1927.55	1097.7	618.256	223.003	143.051	71.9757	16.6388	6.22124	0.86071	1.38081			8.51316	1.49618	1.23946	1.16264	1.10063	1.02513
8.52311	1926.03	1097.14	618.086	222.986	143.044	71.9759	16.635	6.22851	0.87428	1.37896			8.52311	1.49577	1.23936	1.16258	1.10063	1.02489
8.53306	1924.52	1096.59	617.917	222.963	143.036	71.9637	16.6312	6.23395	0.88918	1.37829			8.53306	1.49536	1.23924	1.16252	1.10045	1.02466
8.543	1923.01	1096.03	617.747	222.936	143.029	71.9514	16.6321	6.2394	0.90407	1.37882			8.543	1.49495	1.23909	1.16245	1.10026	1.02471
8.55295	1921.44	1095.47	617.577	222.909	143.021	71.936	16.636	6.24485	0.91896	1.37824			8.55295	1.49454	1.23894	1.16239	1.10002	1.02495
8.5629	1919.86	1094.91	617.408	222.891	143.014	71.9205	16.64	6.25029	0.93386	1.37863			8.5629	1.49413	1.23884	1.16233	1.09979	1.0252
8.57285	1918.27	1094.36	617.238	222.877	143.006	71.9209	16.6419	6.263	0.94875	1.37962			8.57285	1.49372	1.23876	1.16227	1.09979	1.02531
8.58279	1916.62	1093.8	617.068	222.863	142.999	71.9464	16.6435	6.27578	0.96133	1.37963			8.58279	1.49331	1.23868	1.16221	1.10018	1.02541
8.59274	1914.78	1093.25	616.899	222.846	142.992	71.972	16.6451	6.28856	0.97361	1.37953			8.59274	1.4929	1.23858	1.16215	1.10057	1.02551
8.60269	1912.95	1092.71	616.729	222.828	142.984	71.958	16.6413	6.2979	0.98589	1.38008			8.60269	1.49249	1.23849	1.16209	1.10036	1.02528
8.61263	1911.19	1092.16	616.56	222.81	142.972	71.9429	16.6375	6.30141	0.99817	1.38027			8.61263	1.49208	1.23839	1.162	1.10013	1.02505
8.62258	1909.63	1091.61	616.39	222.778	142.955	71.9339	16.6349	6.30492	1.01045	1.38038			8.62258	1.49167	1.23821	1.16186	1.09999	1.02488
8.63253	1908.07	1091.04	616.226	222.746	142.938	71.9565	16.6384	6.30843	1.02266	1.3799			8.63253	1.49127	1.23803	1.16172	1.10034	1.0251
8.64247	1906.51	1090.44	616.078	222.714	142.932	71.9792	16.642	6.31194	1.03367	1.37878			8.64247	1.49091	1.23785	1.16167	1.10068	1.02532
8.65242	1904.87	1089.84	615.93	222.696	142.934	71.9714	16.6437	6.31733	1.04467	1.37939			8.65242	1.49055	1.23775	1.16168	1.10057	1.02542
8.66237	1903.21	1089.25	615.782	222.679	142.935	71.9533	16.6446	6.32505	1.05568	1.37904			8.66237	1.4902	1.23766	1.1617	1.10029	1.02548
8.67232	1901.55	1088.65	615.635	222.659	142.933	71.9352	16.6456	6.33276	1.06669	1.38007			8.67232	1.48984	1.23754	1.16168	1.10001	1.02554
8.68226	1899.83	1088.19	615.483	222.632	142.931	71.9332	16.65	6.34048	1.07732	1.38043			8.68226	1.48947	1.2374	1.16166	1.09998	1.02581
8.69221	1898.06	1087.79	615.325	222.605	142.928	71.9345	16.6551	6.34808	1.08772	1.38112			8.69221	1.48909	1.23725	1.16164	1.1	1.02613
8.70216	1896.29	1087.39	615.166	222.586	142.926	71.9354	16.6592	6.35015	1.09813	1.3816			8.70216	1.48871	1.23714	1.16162	1.10002	1.02638
8.7121	1894.64	1086.99	615.008	222.568	142.923	71.9352	16.6553	6.35222	1.10854	1.38004			8.7121	1.48832	1.23704	1.1616	1.10001	1.02614
8.72205	1893.05	1086.59	614.849	222.551	142.921	71.935	16.6515	6.35429	1.11895	1.37892			8.72205	1.48794	1.23694	1.16158	1.10001	1.02591
8.732	1891.46	1085.97	614.702	222.524	142.919	71.9362	16.6486	6.3568	1.1297	1.37881			8.732	1.48758	1.2368	1.16156	1.10003	1.02573
8.74194	1889.85	1085.19	614.559	222.496	142.916	71.9406	16.6495	6.36327	1.14045	1.37913			8.74194	1.48724	1.23664	1.16154	1.10009	1.02578
8.75189	1888.08	1084.42	614.416	222.474	142.914	71.9449	16.6504	6.36975	1.1512	1.37944			8.75189	1.48689	1.23652	1.16152	1.10016	1.02584
8.76184	1886.31	1083.64	614.274	222.464	142.911	71.9339	16.6498	6.37622	1.16195	1.37976			8.76184	1.48654	1.23646	1.1615	1.09999	1.0258
8.77179	1884.54	1083.01	614.12	222.454	142.906	71.9187	16.6486	6.38269	1.1727	1.37989			8.77179	1.48617	1.23641	1.16146	1.09976	1.02573
8.78173	1882.83	1082.46	613.938	222.426	142.9	71.9035	16.6474	6.3889	1.18765	1.38001			8.78173	1.48573	1.23625	1.16141	1.09953	1.02565
8.79168	1881.14	1081.92	613.756	222.389	142.893	71.9137	16.6432	6.39389	1.20723	1.38012			8.79168	1.48529	1.23604	1.16135	1.09968	1.02539
8.80163	1879.45	1081.38	613.574	222.352	142.886	71.9362	16.6375	6.39888	1.2268	1.38036			8.80163	1.48485	1.23584	1.1613	1.10003	1.02505
8.81157	1877.64	1080.84	613.39	222.34	142.879	71.9566	16.6324	6.40387	1.24638	1.38061			8.81157	1.48441	1.23578	1.16124	1.10034	1.02473
8.82152	1875.62	1080.3	613.199	222.33	142.873	71.9422	16.6362	6.4069	1.2664	1.38085			8.82152	1.48394	1.23572	1.16119	1.10012	1.02496
8.83147	1873.6	1079.76	613.007	222.32	142.874	71.9277	16.64	6.4093	1.28657	1.38101			8.83147	1.48348	1.23566	1.16119	1.0999	1.0252
8.84141	1871.65	1079.22	612.816	222.316	142.876	71.9309	16.644	6.4117	1.30674	1.38094			8.84141	1.48302	1.23564	1.16122	1.09995	1.02545
8.85136	1869.73	1078.67	612.642	222.313	142.874	71.9438	16.6494	6.41436	1.32692	1.38088			8.85136	1.4826	1.23562	1.1612	1.10014	1.02578
8.86131	1867.82	1078.13	612.488	222.296	142.862	71.9567	16.6548	6.41866	1.34709	1.38081			8.86131	1.48222	1.23553	1.1611	1.10034	1.02611
8.87126	1866.25	1077.59	612.335	222.263	142.85	71.9382	16.6564	6.42296	1.36472	1.38074			8.87126	1.48185	1.23534	1.161	1.10006	1.02621
8.8812	1864.82	1077.05	612.182	222.229	142.839	71.9131	16.6566	6.42726	1.38217	1.38071			8.8812	1.48148	1.23516	1.16091	1.09967	1.02622
8.89115	1863.39	1076.51	612.032	222.198	142.83	71.8976	16.6568	6.43156	1.39962	1.38153			8.89115	1.48112	1.23499	1.16084	1.09944	1.02623
8.9011	1861.85	1075.97	611.889	222.18	142.821	71.9027	16.6576	6.43381	1.41706	1.38034			8.9011	1.48077	1.23489	1.16077	1.09951	1.02629
8.91104	1860.21	1075.43	611.746	222.162	142.806	71.9077	16.6586	6.43312	1.43451	1.37897			8.91104	1.48043	1.23479	1.16065	1.09959	1.02634
8.92099	1858.58	1074.77	611.603	222.14	142.791	71.9005	16.6598	6.43244	1.45407	1.37959			8.92099	1.48008	1.23466	1.16052	1.09948	1.02642
8.93094	1856.94	1074.07	611.46	222.117	142.786	71.8852	16.6615	6.43176	1.4768	1.38081			8.93094	1.47974	1.23453	1.16048	1.09925	1.02652
8.94088	1855.37	1073.37	611.292	222.093	142.797	71.8753	16.6631	6.43107	1.49952	1.38043			8.94088	1.47933	1.2344	1.16057	1.0991	1.02662
8.95083	1853.92	1072.67	611.121	222.066	142.805	71.8884	16.6639	6.43503	1.52224	1.38126			8.95083	1.47891	1.23425	1.16064	1.0993	1.02667
8.96078	1852.46	1072.02	610.949	222.038	142.778	71.9016	16.6642	6.43904	1.54496	1.37981			8.96078	1.4785	1.23409	1.16042	1.0995	1.02669
8.97073	1851	1071.41	610.778	222.011	142.751	71.9037	16.6645	6.44305	1.56769	1.37941			8.97073	1.47809	1.23395	1.1602	1.09953	1.02671
8.98067	1849.56	1070.8	610.607	222.011	142.737	71.8976	16.6615	6.44542	1.58935	1.37893			8.98067	1.47767	1.23394	1.16008	1.09944	1.02653
8.99062	1848.14	1070.19	610.438	222.01	142.744	71.8906	16.658	6.44593	1.60575	1.37966			8.99062	1.47726	1.23394	1.16014	1.09933	1.02631
9.00057	1846.71	1069.61	610.269	222.003	142.751	71.8825	16.6557	6.44645	1.62215	1.38061			9.00057	1.47685	1.2339	1.16019	1.09921	1.02617
9.01051	1845.28	1069.09	610.1	221.962	142.741	71.8771	16.6542	6.44696	1.63855	1.3815			9.01051	1.47644	1.23367	1.16011	1.09912	1.02608
9.02046	1844.16	1068.58	609.931	221.921	142.73	71.8869	16.6527	6.44747	1.65496	1.38071			9.02046	1.47604	1.23344	1.16003	1.09927	1.02598
9.03041	1843.06	1068.06	609.772	221.892	142.721	71.8967	16.6573	6.4484	1.67136	1.37843			9.03041	1.47565	1.23328	1.15995	1.09942	1.02626
9.04035	1841.96	1067.54	609.626	221.87	142.721	71.9044	16.6629	6.44983	1.68615	1.37993			9.04035	1.4753	1.23316	1.15995	1.09954	1.02661
9.0503	1840.85	1067.12	609.479	221.848	142.721	71.9117	16.6635	6.45127	1.69574	1.38017			9.0503	1.47494	1.23304	1.15995	1.09965	1.02665
9.06025	1839.74	1066.74	609.333	221.846	142.717	71.9042	16.6576	6.45271	1.70533	1.38182			9.06025	1.47459	1.23303	1.15992	1.09954	1.02628
9.0702	1838.6	1066.35	609.183	221.845	142.71	71.8835	16.6516	6.45414	1.71492	1.38148			9.0702	1.47423	1.23302	1.15987	1.09922	1.02592
9.08014	1837.45	1065.97	609.007	221.84	142.704	71.8628	16.6515	6.45558	1.72451	1.38112			9.08014	1.4738	1.233	1.15981	1.0989	1.02591
9.09009	1836.3	1065.58	608.832	221.806	142.695	71.8756	16.655	6.45702	1.73411	1.3807			9.09009	1.47338	1.23281	1.15974	1.0991	1.02612
9.10004	1835.16	1065.01	608.656	221.772	142.685	71.8961	16.658	6.45627	1.7437	1.38158			9.10004	1.47295	1.23262	1.15966	1.09941	1.02631
9.10998	1833.98	1064.41	608.48	221.745	142.677	71.9107	16.6574	6.4553	1.75329	1.37883			9.10998	1.47252	1.23247	1.1596	1.09964	1.02627
9.11993	1832.78	1063.82	608.333	221.729	142.685	71.9115	16.6568	6.45433	1.76469	1.37984			9.11993	1.47217	1.23238	1.15966	1.09965	1.02624
9.12988	1831.58	1063.23	608.199	221.712	142.692	71.9123	16.6558	6.45336	1.77655	1.38068			9.12988	1.47184	1.23228	1.15972	1.09966	1.02617
9.13982	1830.38	1062.63	608.065	221.694	142.692	71.9115	16.6544	6.4524	1.78841	1.3812			9.13982	1.47152	1.23218	1.15971	1.09965	1.02608
9.14977	1829.01	1062.08	607.932	221.672	142.677	71.9104	16.6527	6.4516	1.80027	1.37995			9.14977	1.4712	1.23206	1.1596	1.09963	1.02598
9.15972	1827.37	1061.53	607.798	221.65	142.663	71.9087	16.6499	6.45281	1.81065	1.38047			9.15972	1.47087	1.23194	1.15948	1.09961	1.02581
9.16967	1825.74	1060.98	607.661	221.621	142.658	71.898	16.6472	6.45402	1.81855	1.37961			9.16967	1.47054	1.23177	1.15944	1.09944	1.02564
9.17961	1823.97	1060.43	607.525	221.59	142.654	71.8874	16.6493	6.45524	1.82644	1.37931			9.17961	1.47021	1.23161	1.15941	1.09928	1.02578
9.18956	1822.07	1059.93	607.388	221.56	142.651	71.8874	16.6573	6.45654	1.83434	1.3801			9.18956	1.46988	1.23144	1.15938	1.09928	1.02626
9.19951	1820.16	1059.45	607.251	221.536	142.643	71.8929	16.6635	6.45936	1.8421	1.38002			9.19951	1.46955	1.23131	1.15932	1.09936	1.02665
9.20945	1818.25	1058.98	607.099	221.512	142.635	71.9003	16.6604	6.46217	1.84736	1.37908			9.20945	1.46918	1.23117	1.15926	1.09948	1.02646
9.2194	1816.35	1058.51	606.919	221.49	142.63	71.9186	16.6573	6.46499	1.85262	1.38007			9.2194	1.46875	1.23105	1.15921	1.09976	1.02627
9.22935	1814.47	1057.7	606.738	221.469	142.626	71.9369	16.6589	6.46563	1.85788	1.37917			9.22935	1.46831	1.23093	1.15918	1.10004	1.02637
9.23929	1812.76	1056.88	606.557	221.447	142.623	71.9472	16.6646	6.46549	1.86276	1.38103			9.23929	1.46787	1.23081	1.15916	1.1002	1.02671
9.24924	1811.04	1056.05	606.377	221.431	142.621	71.9312	16.6702	6.46536	1.86505	1.38101			9.24924	1.46744	1.23072	1.15914	1.09995	1.02706
9.25919	1809.39	1055.4	606.216	221.416	142.619	71.9152	16.6661	6.46522	1.86735	1.38166			9.25919	1.46704	1.23064	1.15912	1.09971	1.02681
9.26914	1807.99	1054.85	606.054	221.402	142.617	71.9117	16.6611	6.46642	1.86964	1.38183			9.26914	1.46665	1.23056	1.15911	1.09965	1.0265
9.27908	1806.58	1054.3	605.893	221.387	142.612	71.9131	16.6562	6.46792	1.87194	1.38062			9.27908	1.46626	1.23048	1.15907	1.09967	1.0262
9.28903	1805.18	1053.75	605.731	221.372	142.607	71.9132	16.6602	6.46941	1.87373	1.38108			9.28903	1.46587	1.23039	1.15902	1.09967	1.02644
9.29898	1803.74	1053.22	605.559	221.354	142.6	71.9081	16.6641	6.47091	1.87519	1.3816			9.29898	1.46546	1.23029	1.15897	1.0996	1.02668
9.30892	1802.28	1052.79	605.385	221.328	142.59	71.903	16.6655	6.4724	1.87665	1.38006			9.30892	1.46503	1.23015	1.15889	1.09952	1.02677
9.31887	1800.82	1052.36	605.211	221.302	142.579	71.8885	16.6645	6.47341	1.87811	1.38037			9.31887	1.46461	1.23001	1.1588	1.0993	1.02671
9.32882	1799.37	1051.93	605.039	221.282	142.575	71.8739	16.6635	6.47364	1.87958	1.38164			9.32882	1.4642	1.22989	1.15877	1.09907	1.02665
9.33876	1797.93	1051.5	604.878	221.262	142.574	71.8677	16.6658	6.47387	1.88104	1.3805			9.33876	1.46381	1.22978	1.15876	1.09898	1.02679
9.34871	1796.49	1050.92	604.716	221.245	142.572	71.8753	16.6705	6.47411	1.88292	1.38154			9.34871	1.46342	1.22969	1.15874	1.0991	1.02708
9.35866	1795.06	1050.3	604.555	221.232	142.567	71.8821	16.6733	6.47434	1.88486	1.38105			9.35866	1.46303	1.22961	1.1587	1.0992	1.02725
9.36861	1793.7	1049.68	604.393	221.219	142.561	71.8849	16.6668	6.47403	1.8868	1.38059			9.36861	1.46263	1.22954	1.15865	1.09924	1.02685
9.37855	1792.36	1049.05	604.224	221.213	142.555	71.8878	16.6603	6.4731	1.88874	1.38054			9.37855	1.46222	1.22951	1.15861	1.09929	1.02645
9.3885	1791.02	1048.44	604.054	221.206	142.55	71.8913	16.6594	6.47216	1.89068	1.38147			9.3885	1.46181	1.22947	1.15856	1.09934	1.0264
9.39845	1789.69	1047.93	603.885	221.183	142.544	71.8951	16.6604	6.47123	1.89189	1.38168			9.39845	1.4614	1.22934	1.15852	1.0994	1.02646
9.40839	1788.56	1047.41	603.715	221.141	142.538	71.8905	16.661	6.47029	1.89287	1.38185			9.40839	1.46099	1.22911	1.15847	1.09933	1.0265
9.41834	1787.43	1046.89	603.576	221.098	142.533	71.8813	16.6605	6.4695	1.89384	1.38004			9.41834	1.46066	1.22887	1.15842	1.09919	1.02646
9.42829	1786.29	1046.37	603.439	221.071	142.527	71.8723	16.6599	6.46917	1.89481	1.37911			9.42829	1.46033	1.22872	1.15838	1.09905	1.02643
9.43823	1784.72	1045.93	603.302	221.044	142.521	71.8722	16.6578	6.46883	1.89578	1.37976			9.43823	1.45999	1.22857	1.15833	1.09905	1.02629
9.44818	1782.89	1045.52	603.166	221.019	142.511	71.8721	16.6554	6.4685	1.89676	1.38033			9.44818	1.45966	1.22843	1.15825	1.09905	1.02615
9.45813	1781.05	1045.11	603.038	221.004	142.5	71.8749	16.6532	6.46817	1.89843	1.38136			9.45813	1.45935	1.22835	1.15816	1.09909	1.02601
9.46808	1779.38	1044.69	602.93	220.989	142.49	71.882	16.6544	6.46937	1.90027	1.38041			9.46808	1.45909	1.22826	1.15807	1.0992	1.02608
9.47802	1778.08	1044.28	602.823	220.973	142.482	71.889	16.657	6.47155	1.9021	1.38138			9.47802	1.45883	1.22818	1.15801	1.09931	1.02625
9.48797	1776.78	1043.87	602.715	220.958	142.48	71.8961	16.6597	6.47374	1.90393	1.38091			9.48797	1.45857	1.22809	1.158	1.09941	1.02641
9.49792	1775.48	1043.46	602.607	220.942	142.479	71.8909	16.6621	6.47592	1.90577	1.37907			9.49792	1.45831	1.228	1.15799	1.09933	1.02656
9.50786	1774.29	1043.05	602.5	220.927	142.478	71.856	16.6633	6.47602	1.90679	1.38163			9.50786	1.45805	1.22792	1.15798	1.0988	1.02663
9.51781	1773.29	1042.64	602.392	220.911	142.477	71.8212	16.6645	6.47393	1.9058	1.38108			9.51781	1.45779	1.22783	1.15797	1.09827	1.02671
9.52776	1772.29	1042.23	602.284	220.899	142.478	71.7864	16.6658	6.47185	1.90481	1.38062			9.52776	1.45753	1.22777	1.15798	1.09774	1.02679
9.5377	1771.29	1041.82	602.176	220.894	142.478	71.7786	16.6662	6.46977	1.90382	1.38043			9.5377	1.45727	1.22774	1.15798	1.09762	1.02681
9.54765	1770.28	1041.44	602.068	220.888	142.478	71.801	16.6643	6.46768	1.90283	1.38114			9.54765	1.45701	1.22771	1.15798	1.09796	1.0267
9.5576	1769.25	1041.1	601.96	220.883	142.477	71.8234	16.6625	6.46628	1.90184	1.38142			9.5576	1.45674	1.22767	1.15797	1.0983	1.02659
9.56755	1768.17	1040.76	601.851	220.865	142.465	71.8458	16.6607	6.46839	1.90085	1.38154			9.56755	1.45648	1.22758	1.15788	1.09864	1.02647
9.57749	1767.09	1040.42	601.743	220.843	142.454	71.8657	16.6593	6.4705	1.90045	1.3816			9.57749	1.45622	1.22745	1.15778	1.09895	1.02639
9.58744	1766.01	1040.08	601.636	220.821	142.442	71.871	16.6581	6.47261	1.90077	1.38156			9.58744	1.45596	1.22733	1.15769	1.09903	1.02631
9.59739	1764.93	1039.74	601.532	220.8	142.432	71.8764	16.6569	6.47472	1.90109	1.38			9.59739	1.45571	1.22721	1.1576	1.09911	1.02624
9.60733	1763.94	1039.39	601.428	220.784	142.44	71.8817	16.6561	6.47683	1.90141	1.37983			9.60733	1.45546	1.22713	1.15767	1.09919	1.02619
9.61728	1762.98	1039.01	601.324	220.77	142.449	71.8842	16.6565	6.47881	1.90174	1.38039			9.61728	1.45521	1.22705	1.15775	1.09923	1.02622
9.62723	1762.01	1038.62	601.22	220.756	142.458	71.8809	16.657	6.47633	1.90206	1.38117			9.62723	1.45496	1.22697	1.15782	1.09918	1.02625
9.63717	1761.05	1038.24	601.116	220.743	142.459	71.8776	16.6575	6.47385	1.90236	1.3814			9.63717	1.4547	1.2269	1.15783	1.09913	1.02628
9.64712	1760.09	1037.85	601.013	220.735	142.445	71.8744	16.659	6.47137	1.90255	1.38298			9.64712	1.45445	1.22686	1.15771	1.09908	1.02637
9.65707	1759.03	1037.47	600.912	220.728	142.431	71.8707	16.6627	6.46889	1.90273	1.38149			9.65707	1.45421	1.22681	1.15759	1.09903	1.0266
9.66702	1757.91	1037.08	600.827	220.72	142.416	71.8645	16.6665	6.46641	1.90291	1.38157			9.66702	1.454	1.22677	1.15748	1.09893	1.02683
9.67696	1756.79	1036.72	600.742	220.707	142.407	71.8582	16.6703	6.46393	1.9031	1.38194			9.67696	1.4538	1.2267	1.15741	1.09883	1.02707
9.68691	1755.67	1036.36	600.656	220.69	142.408	71.852	16.6679	6.46508	1.90328	1.38071			9.68691	1.45359	1.2266	1.15741	1.09874	1.02692
9.69686	1754.56	1036	600.571	220.674	142.408	71.8492	16.6647	6.46664	1.90347	1.38099			9.69686	1.45338	1.22651	1.15741	1.0987	1.02672
9.7068	1753.52	1035.64	600.485	220.658	142.408	71.852	16.6616	6.46821	1.90365	1.38027			9.7068	1.45318	1.22642	1.15741	1.09874	1.02653
9.71675	1752.49	1035.28	600.4	220.642	142.406	71.8547	16.6584	6.46978	1.90324	1.37961			9.71675	1.45297	1.22633	1.1574	1.09878	1.02634
9.7267	1751.45	1034.92	600.309	220.626	142.404	71.8574	16.657	6.47134	1.90282	1.38043			9.7267	1.45275	1.22624	1.15738	1.09882	1.02625
9.73664	1750.42	1034.57	600.209	220.609	142.401	71.8587	16.6556	6.47291	1.90239	1.38098			9.73664	1.45251	1.22616	1.15736	1.09884	1.02616
9.74659	1749.46	1034.24	600.109	220.593	142.399	71.8598	16.6542	6.47288	1.90197	1.3812			9.74659	1.45227	1.22607	1.15734	1.09886	1.02607
9.75654	1748.91	1033.91	600.009	220.578	142.39	71.8609	16.6541	6.47205	1.90154	1.38196			9.75654	1.45203	1.22598	1.15727	1.09888	1.02607
9.76649	1748.36	1033.58	599.91	220.568	142.377	71.862	16.6557	6.47122	1.90112	1.38263			9.76649	1.45178	1.22593	1.15716	1.09889	1.02617
9.77643	1747.81	1033.25	599.81	220.558	142.363	71.8611	16.6572	6.47039	1.9007	1.382			9.77643	1.45154	1.22587	1.15705	1.09888	1.02626
9.78638	1747.26	1032.93	599.709	220.549	142.352	71.8601	16.6588	6.46956	1.90141	1.38056			9.78638	1.4513	1.22582	1.15696	1.09886	1.02636
9.79633	1746.71	1032.6	599.598	220.535	142.356	71.8591	16.6589	6.46872	1.90234	1.37977			9.79633	1.45103	1.22574	1.15699	1.09885	1.02636
9.80627	1746.16	1032.27	599.487	220.517	142.36	71.8577	16.6583	6.46789	1.90328	1.3803			9.80627	1.45076	1.22564	1.15702	1.09883	1.02632
9.81622	1745.61	1031.95	599.376	220.498	142.363	71.8559	16.6576	6.46706	1.90421	1.38078			9.81622	1.45049	1.22554	1.15705	1.0988	1.02629
9.82617	1745.06	1031.63	599.265	220.48	142.367	71.854	16.6574	6.46623	1.90514	1.37956			9.82617	1.45022	1.22544	1.15708	1.09877	1.02627
9.83611	1744.39	1031.31	599.153	220.467	142.361	71.8522	16.6582	6.46539	1.90607	1.37999			9.83611	1.44995	1.22536	1.15703	1.09874	1.02632
9.84606	1743.6	1030.99	599.042	220.456	142.353	71.8471	16.659	6.4649	1.907	1.38024			9.84606	1.44968	1.2253	1.15696	1.09866	1.02637
9.85601	1742.82	1030.67	598.941	220.445	142.344	71.839	16.6598	6.4672	1.90793	1.38175			9.85601	1.44944	1.22524	1.15689	1.09854	1.02642
9.86596	1742.03	1030.19	598.841	220.435	142.336	71.8309	16.6607	6.46951	1.90886	1.38135			9.86596	1.4492	1.22518	1.15682	1.09842	1.02647
9.8759	1741.24	1029.71	598.741	220.416	142.327	71.8234	16.6616	6.47181	1.90979	1.3818			9.8759	1.44896	1.22508	1.15675	1.0983	1.02653
9.88585	1740.46	1029.23	598.641	220.395	142.319	71.8223	16.6626	6.47412	1.90949	1.38099			9.88585	1.44871	1.22496	1.15668	1.09829	1.02659
9.8958	1739.52	1028.75	598.541	220.373	142.31	71.8213	16.6636	6.47642	1.90864	1.38007			9.8958	1.44847	1.22484	1.15661	1.09827	1.02665
9.90574	1738.43	1028.26	598.44	220.352	142.301	71.8202	16.6639	6.47873	1.90779	1.38036			9.90574	1.44823	1.22473	1.15654	1.09825	1.02667
9.91569	1737.33	1027.82	598.329	220.337	142.3	71.8213	16.6641	6.47882	1.90694	1.38068			9.91569	1.44796	1.22464	1.15653	1.09827	1.02668
9.92564	1736.24	1027.48	598.217	220.322	142.299	71.8261	16.6643	6.47642	1.90609	1.3807			9.92564	1.44769	1.22456	1.15652	1.09834	1.0267
9.93558	1735.2	1027.15	598.106	220.308	142.297	71.8308	16.6638	6.47402	1.90524	1.38109			9.93558	1.44742	1.22448	1.15651	1.09842	1.02666
9.94553	1734.32	1026.81	597.995	220.293	142.299	71.8328	16.6608	6.47162	1.90439	1.38185			9.94553	1.44715	1.2244	1.15653	1.09844	1.02648
9.95548	1733.44	1026.47	597.884	220.282	142.305	71.8294	16.6578	6.46922	1.90354	1.38098			9.95548	1.44688	1.22434	1.15657	1.09839	1.0263
9.96543	1732.56	1026.13	597.773	220.272	142.31	71.826	16.6548	6.46682	1.90322	1.38024			9.96543	1.44661	1.22428	1.15662	1.09834	1.02611
9.97537	1731.68	1025.8	597.652	220.261	142.316	71.8227	16.656	6.46443	1.90333	1.38137			9.97537	1.44632	1.22422	1.15666	1.09829	1.02619
9.98532	1730.8	1025.54	597.531	220.249	142.312	71.8244	16.658	6.46492	1.90345	1.38241			9.98532	1.44603	1.22415	1.15663	1.09832	1.02631
9.99527	1729.78	1025.28	597.41	220.235	142.295	71.8279	16.66	6.46599	1.90357	1.38128			9.99527	1.44574	1.22408	1.15649	1.09837	1.02643
10.0052	1728.72	1025.01	597.289	220.222	142.278	71.8315	16.662	6.46705	1.90368	1.38113			10.0052	1.44544	1.224	1.15636	1.09843	1.02655
10.0152	1727.67	1024.75	597.168	220.209	142.262	71.8299	16.661	6.46812	1.9038	1.37976			10.0152	1.44515	1.22393	1.15622	1.0984	1.0265
10.0251	1726.62	1024.49	597.051	220.193	142.261	71.8236	16.6595	6.46914	1.90356	1.38181			10.0251	1.44487	1.22384	1.15621	1.0983	1.0264
10.0351	1725.58	1024.22	596.946	220.177	142.26	71.8173	16.6579	6.47	1.90328	1.37965			10.0351	1.44461	1.22375	1.15621	1.09821	1.0263
10.045	1724.54	1023.91	596.84	220.161	142.259	71.8109	16.6568	6.47086	1.903	1.38194			10.045	1.44436	1.22366	1.1562	1.09811	1.02623
10.0549	1723.5	1023.55	596.734	220.148	142.258	71.8138	16.6562	6.47171	1.90273	1.38053			10.0549	1.4441	1.22359	1.15619	1.09816	1.0262
10.0649	1722.47	1023.19	596.629	220.141	142.251	71.8178	16.6555	6.47257	1.90245	1.38128			10.0649	1.44384	1.22355	1.15613	1.09822	1.02616
10.0748	1721.43	1022.82	596.523	220.134	142.244	71.8217	16.6549	6.47343	1.90218	1.38066			10.0748	1.44359	1.22351	1.15607	1.09828	1.02612
10.0848	1720.53	1022.46	596.417	220.127	142.237	71.8256	16.6576	6.47397	1.90193	1.38096			10.0848	1.44333	1.22347	1.15602	1.09834	1.02628
10.0947	1719.67	1022.1	596.311	220.113	142.23	71.8231	16.6618	6.47435	1.90169	1.3817			10.0947	1.44308	1.2234	1.15597	1.0983	1.02654
10.1047	1718.8	1021.74	596.205	220.095	142.225	71.8205	16.666	6.47474	1.90145	1.3806			10.1047	1.44282	1.22329	1.15592	1.09826	1.0268
10.1146	1717.94	1021.37	596.1	220.076	142.22	71.8179	16.669	6.47512	1.9012	1.38204			10.1146	1.44256	1.22319	1.15588	1.09822	1.02698
10.1246	1717.07	1021.03	595.994	220.056	142.215	71.8174	16.6683	6.47551	1.90096	1.3814			10.1246	1.44231	1.22308	1.15584	1.09821	1.02694
10.1345	1716.23	1020.7	595.888	220.032	142.208	71.8184	16.6675	6.47589	1.90107	1.38244			10.1345	1.44205	1.22295	1.15579	1.09823	1.0269
10.1445	1715.41	1020.36	595.782	220.008	142.201	71.8195	16.6668	6.47628	1.90182	1.38197			10.1445	1.44179	1.22281	1.15573	1.09824	1.02685
10.1544	1714.59	1020.02	595.678	219.984	142.193	71.8206	16.6663	6.47681	1.90257	1.38081			10.1544	1.44154	1.22268	1.15566	1.09826	1.02682
10.1644	1713.77	1019.68	595.579	219.962	142.189	71.8221	16.6659	6.47825	1.90331	1.38101			10.1644	1.4413	1.22256	1.15563	1.09828	1.02679
10.1743	1712.95	1019.34	595.479	219.942	142.196	71.824	16.6655	6.47969	1.90406	1.38097			10.1743	1.44106	1.22244	1.15568	1.09831	1.02677
10.1843	1711.64	1019.04	595.379	219.922	142.202	71.8259	16.6651	6.48113	1.90481	1.38119			10.1843	1.44082	1.22233	1.15574	1.09834	1.02675
10.1942	1710.3	1018.78	595.279	219.902	142.209	71.8278	16.6635	6.48256	1.90594	1.38074			10.1942	1.44058	1.22222	1.1558	1.09837	1.02665
10.2042	1708.95	1018.52	595.18	219.905	142.21	71.8268	16.6618	6.484	1.9076	1.38058			10.2042	1.44034	1.22224	1.1558	1.09835	1.02654
10.2141	1707.61	1018.25	595.08	219.908	142.201	71.8255	16.66	6.48544	1.90926	1.38263			10.2141	1.4401	1.22226	1.15573	1.09833	1.02643
10.2241	1706.6	1017.99	594.98	219.911	142.192	71.8242	16.6583	6.48397	1.91091	1.38067			10.2241	1.43986	1.22227	1.15565	1.09831	1.02632
10.234	1705.67	1017.73	594.881	219.912	142.183	71.8221	16.6596	6.4813	1.91257	1.38118			10.234	1.43961	1.22228	1.15558	1.09828	1.02641
10.2439	1704.74	1017.44	594.781	219.897	142.174	71.8192	16.6613	6.47863	1.91423	1.3814			10.2439	1.43937	1.2222	1.15551	1.09824	1.02651
10.2539	1703.81	1017.04	594.681	219.882	142.165	71.8163	16.6629	6.47597	1.91589	1.3805			10.2539	1.43913	1.22211	1.15543	1.09819	1.02661
10.2638	1702.88	1016.64	594.582	219.866	142.156	71.8134	16.6647	6.4733	1.91725	1.38119			10.2638	1.43889	1.22202	1.15536	1.09815	1.02672
10.2738	1701.95	1016.25	594.482	219.847	142.147	71.811	16.6667	6.47063	1.91538	1.3804			10.2738	1.43865	1.22192	1.15529	1.09811	1.02684
10.2837	1701.02	1015.85	594.382	219.825	142.146	71.8091	16.6687	6.46933	1.9135	1.38119			10.2837	1.43841	1.2218	1.15528	1.09808	1.02697
10.2937	1700.09	1015.45	594.276	219.804	142.145	71.8071	16.6707	6.47028	1.91163	1.38166			10.2937	1.43815	1.22168	1.15527	1.09805	1.02709
10.3036	1699.17	1015.06	594.169	219.783	142.144	71.8052	16.6703	6.47124	1.90976	1.3798			10.3036	1.43789	1.22156	1.15526	1.09802	1.02706
10.3136	1698.24	1014.71	594.061	219.764	142.142	71.8066	16.6657	6.47219	1.90788	1.38039			10.3136	1.43763	1.22146	1.15525	1.09804	1.02678
10.3235	1697.31	1014.35	593.953	219.747	142.141	71.8081	16.6611	6.47315	1.90601	1.37981			10.3235	1.43737	1.22136	1.15524	1.09807	1.0265
10.3335	1696.38	1014	593.845	219.73	142.14	71.8097	16.6565	6.4741	1.90413	1.38			10.3335	1.43711	1.22127	1.15523	1.09809	1.02621
10.3434	1695.45	1013.65	593.738	219.714	142.138	71.8112	16.6584	6.47506	1.90268	1.38059			10.3434	1.43685	1.22118	1.15522	1.09811	1.02633
10.3534	1694.52	1013.26	593.624	219.706	142.133	71.8105	16.6607	6.47581	1.90377	1.3813			10.3534	1.43657	1.22113	1.15518	1.0981	1.02647
10.3633	1693.59	1012.78	593.504	219.698	142.127	71.8097	16.663	6.47617	1.90486	1.38149			10.3633	1.43628	1.22109	1.15512	1.09809	1.02662
10.3733	1692.66	1012.31	593.383	219.689	142.12	71.809	16.6657	6.47653	1.90594	1.38194			10.3733	1.43599	1.22104	1.15507	1.09808	1.02678
10.3832	1691.73	1011.83	593.262	219.673	142.117	71.8084	16.6693	6.47689	1.90703	1.3824			10.3832	1.4357	1.22095	1.15504	1.09807	1.02701
10.3932	1690.76	1011.35	593.141	219.653	142.116	71.8078	16.6729	6.47725	1.90812	1.38068			10.3932	1.4354	1.22084	1.15503	1.09806	1.02723
10.4031	1689.71	1010.88	593.021	219.632	142.114	71.8072	16.6738	6.47761	1.90918	1.38111			10.4031	1.43511	1.22072	1.15502	1.09805	1.02728
10.413	1688.65	1010.52	592.906	219.61	142.113	71.8066	16.6708	6.47761	1.90816	1.38224			10.413	1.43483	1.2206	1.15502	1.09805	1.0271
10.423	1687.6	1010.18	592.799	219.584	142.117	71.8042	16.6678	6.47682	1.90713	1.38237			10.423	1.43458	1.22046	1.15504	1.09801	1.02691
10.4329	1686.56	1009.84	592.692	219.558	142.12	71.8017	16.6651	6.47602	1.9061	1.38227			10.4329	1.43432	1.22031	1.15507	1.09797	1.02674
10.4429	1685.68	1009.5	592.586	219.535	142.124	71.7991	16.6644	6.47523	1.90507	1.38178			10.4429	1.43406	1.22018	1.1551	1.09793	1.0267
10.4528	1684.8	1009.15	592.479	219.533	142.117	71.7991	16.6638	6.47444	1.90404	1.38095			10.4528	1.4338	1.22017	1.15504	1.09793	1.02667
10.4628	1683.92	1008.81	592.372	219.53	142.105	71.7991	16.6634	6.47364	1.90302	1.38015			10.4628	1.43354	1.22016	1.15494	1.09793	1.02664
10.4727	1683.04	1008.48	592.266	219.528	142.093	71.7991	16.6641	6.47231	1.90287	1.38038			10.4727	1.43329	1.22014	1.15485	1.09793	1.02669
10.4827	1682.16	1008.15	592.161	219.526	142.081	71.7977	16.6648	6.4709	1.90505	1.38076			10.4827	1.43303	1.22013	1.15475	1.09791	1.02673
10.4926	1681.26	1007.81	592.056	219.523	142.076	71.7959	16.6656	6.46949	1.90723	1.38058			10.4926	1.43278	1.22012	1.15471	1.09788	1.02677
10.5026	1680.34	1007.48	591.951	219.521	142.073	71.7941	16.6651	6.46808	1.90941	1.38069			10.5026	1.43253	1.22011	1.15469	1.09785	1.02674
10.5125	1679.42	1007.15	591.846	219.519	142.07	71.7937	16.6639	6.46667	1.91159	1.38095			10.5125	1.43227	1.22009	1.15466	1.09785	1.02667
10.5225	1678.51	1006.82	591.741	219.517	142.067	71.7937	16.6628	6.46582	1.91377	1.38193			10.5225	1.43202	1.22008	1.15464	1.09785	1.0266
10.5324	1677.59	1006.44	591.639	219.514	142.065	71.7937	16.6627	6.46824	1.91296	1.38289			10.5324	1.43177	1.22007	1.15462	1.09785	1.0266
10.5424	1676.67	1006.01	591.541	219.512	142.063	71.7938	16.6631	6.47067	1.91113	1.38303			10.5424	1.43153	1.22006	1.1546	1.09785	1.02663
10.5523	1675.75	1005.58	591.442	219.51	142.06	71.7939	16.6636	6.47309	1.9093	1.38263			10.5523	1.43129	1.22004	1.15458	1.09785	1.02665
10.5623	1674.83	1005.14	591.344	219.507	142.048	71.794	16.664	6.47551	1.90747	1.38204			10.5623	1.43106	1.22003	1.15449	1.09785	1.02668
10.5722	1673.91	1004.71	591.246	219.494	142.036	71.7942	16.6643	6.47793	1.90564	1.38151			10.5722	1.43082	1.21996	1.15439	1.09786	1.0267
10.5821	1672.99	1004.31	591.147	219.442	142.024	71.7955	16.6647	6.48035	1.90381	1.38096			10.5821	1.43058	1.21966	1.15429	1.09788	1.02672
10.5921	1672.02	1003.97	591.035	219.389	142.014	71.7967	16.6648	6.47931	1.90199	1.38033			10.5921	1.43031	1.21937	1.15421	1.09789	1.02672
10.602	1671.05	1003.63	590.91	219.34	142.005	71.798	16.6643	6.47795	1.90089	1.37966			10.602	1.43	1.2191	1.15414	1.09791	1.0267
10.612	1670.09	1003.29	590.785	219.316	141.997	71.7911	16.6638	6.47658	1.8998	1.37892			10.612	1.4297	1.21896	1.15407	1.09781	1.02667
10.6219	1669.12	1002.95	590.66	219.292	141.989	71.7842	16.6634	6.47521	1.89871	1.38013			10.6219	1.4294	1.21883	1.154	1.0977	1.02664
10.6319	1668.09	1002.61	590.535	219.268	141.998	71.7773	16.6644	6.47384	1.89762	1.38164			10.6319	1.4291	1.2187	1.15408	1.0976	1.0267
10.6418	1667.05	1002.25	590.41	219.25	142.011	71.7748	16.6655	6.47247	1.89653	1.38099			10.6418	1.42879	1.2186	1.15419	1.09756	1.02677
10.6518	1666.01	1001.88	590.292	219.232	142.025	71.7735	16.6665	6.47336	1.89544	1.38057			10.6518	1.42851	1.2185	1.1543	1.09754	1.02683
10.6617	1664.97	1001.52	590.178	219.215	142.024	71.7721	16.6675	6.4743	1.89591	1.38116			10.6617	1.42823	1.2184	1.15429	1.09752	1.02689
10.6717	1663.93	1001.16	590.064	219.193	142.013	71.7766	16.6684	6.47523	1.89715	1.38157			10.6717	1.42796	1.21828	1.1542	1.09759	1.02695
10.6816	1662.89	1000.79	589.95	219.168	142.002	71.7828	16.6694	6.47616	1.89838	1.3817			10.6816	1.42768	1.21814	1.15411	1.09768	1.02701
10.6916	1661.85	1000.39	589.836	219.143	141.991	71.789	16.67	6.47709	1.89961	1.3816			10.6916	1.42741	1.218	1.15402	1.09778	1.02705
10.7015	1660.81	999.965	589.732	219.121	141.983	71.7901	16.6703	6.47781	1.90085	1.3811			10.7015	1.42715	1.21788	1.15396	1.09779	1.02707
10.7114	1659.82	999.542	589.635	219.118	141.975	71.7852	16.6706	6.4746	1.90208	1.38082			10.7114	1.42692	1.21786	1.15389	1.09772	1.02708
10.7214	1658.89	999.119	589.538	219.114	141.971	71.7803	16.6691	6.47139	1.90327	1.38059			10.7214	1.42668	1.21784	1.15386	1.09764	1.02699
10.7313	1657.96	998.696	589.441	219.111	141.977	71.7726	16.6661	6.46818	1.90344	1.38095			10.7313	1.42645	1.21783	1.15391	1.09753	1.02681
10.7413	1657.04	998.307	589.344	219.099	141.983	71.7635	16.6631	6.46497	1.90361	1.38135			10.7413	1.42622	1.21776	1.15395	1.09739	1.02662
10.7512	1656.11	997.93	589.247	219.079	141.989	71.7544	16.6601	6.46176	1.90377	1.38168			10.7512	1.42598	1.21765	1.154	1.09725	1.02644
10.7612	1655.16	997.554	589.136	219.059	141.982	71.7545	16.6608	6.45993	1.90394	1.38189			10.7612	1.42571	1.21754	1.15395	1.09725	1.02648
10.7711	1654.19	997.178	589.025	219.041	141.971	71.7674	16.6622	6.463	1.90411	1.38183			10.7711	1.42544	1.21744	1.15386	1.09745	1.02657
10.7811	1653.22	996.801	588.914	219.024	141.96	71.7804	16.6637	6.46606	1.90428	1.38142			10.7811	1.42517	1.21735	1.15377	1.09764	1.02666
10.791	1652.24	996.435	588.803	219.008	141.948	71.7829	16.6666	6.46912	1.90445	1.38072			10.791	1.42491	1.21725	1.15367	1.09768	1.02684
10.801	1651.27	996.112	588.692	218.991	141.936	71.7786	16.6698	6.47219	1.90457	1.38021			10.801	1.42464	1.21716	1.15358	1.09762	1.02704
10.8109	1650.44	995.788	588.581	218.976	141.925	71.7744	16.6731	6.47525	1.90468	1.38014			10.8109	1.42437	1.21708	1.15348	1.09755	1.02724
10.8209	1649.64	995.465	588.484	218.962	141.913	71.7728	16.6738	6.47791	1.9048	1.38019			10.8209	1.42413	1.217	1.15339	1.09753	1.02728
10.8308	1648.83	995.141	588.389	218.947	141.909	71.772	16.6705	6.47882	1.90492	1.38108			10.8308	1.4239	1.21692	1.15335	1.09752	1.02708
10.8408	1648.03	994.818	588.294	218.92	141.904	71.7712	16.6673	6.47974	1.90503	1.38168			10.8408	1.42367	1.21676	1.15331	1.0975	1.02688
10.8507	1647.23	994.494	588.198	218.886	141.899	71.7678	16.6656	6.48065	1.90546	1.38228			10.8507	1.42344	1.21657	1.15328	1.09745	1.02677
10.8607	1646.41	994.147	588.103	218.852	141.891	71.7637	16.668	6.48157	1.90672	1.3834			10.8607	1.42321	1.21639	1.15321	1.09739	1.02693
10.8706	1645.52	993.799	587.999	218.834	141.882	71.7596	16.6705	6.48248	1.90797	1.38301			10.8706	1.42296	1.21628	1.15313	1.09733	1.02708
10.8805	1644.63	993.452	587.871	218.823	141.873	71.7598	16.673	6.48168	1.90923	1.38193			10.8805	1.42265	1.21623	1.15306	1.09733	1.02723
10.8905	1643.75	993.104	587.743	218.813	141.865	71.7602	16.6707	6.48	1.91048	1.38092			10.8905	1.42234	1.21617	1.153	1.09734	1.02709
10.9004	1642.86	992.756	587.614	218.803	141.858	71.7605	16.6658	6.47831	1.91174	1.3806			10.9004	1.42203	1.21612	1.15294	1.09734	1.02679
10.9104	1641.97	992.409	587.486	218.797	141.851	71.7594	16.6609	6.47662	1.91168	1.38113			10.9104	1.42172	1.21608	1.15288	1.09732	1.02649
10.9203	1641.06	992.056	587.36	218.791	141.851	71.758	16.6596	6.47493	1.91052	1.38052			10.9203	1.42141	1.21605	1.15289	1.0973	1.0264
10.9303	1640.16	991.702	587.239	218.783	141.856	71.757	16.6612	6.47403	1.90935	1.37926			10.9303	1.42112	1.21601	1.15293	1.09729	1.02651
10.9402	1639.25	991.348	587.118	218.773	141.861	71.7709	16.6629	6.47574	1.90819	1.37936			10.9402	1.42083	1.21595	1.15296	1.0975	1.02661
10.9502	1638.34	990.995	586.997	218.763	141.86	71.7848	16.6645	6.47746	1.90702	1.38027			10.9502	1.42054	1.21589	1.15296	1.09771	1.02671
10.9601	1637.64	990.641	586.876	218.753	141.849	71.7986	16.6642	6.47917	1.906	1.38113			10.9601	1.42024	1.21584	1.15287	1.09792	1.02669
10.9701	1637.01	990.292	586.755	218.735	141.838	71.7917	16.6639	6.48089	1.90614	1.38166			10.9701	1.41995	1.21573	1.15278	1.09782	1.02667
10.98	1636.38	989.978	586.647	218.712	141.832	71.7715	16.6636	6.48261	1.90628	1.38219			10.98	1.41969	1.21561	1.15273	1.09751	1.02666
10.99	1635.76	989.665	586.545	218.69	141.829	71.7513	16.6651	6.48292	1.90641	1.38219			10.99	1.41944	1.21548	1.1527	1.0972	1.02675
10.9999	1635.13	989.352	586.443	218.671	141.826	71.7478	16.6666	6.4823	1.90655	1.38163			10.9999	1.4192	1.21538	1.15268	1.09715	1.02684
11.0099	1634.08	989.039	586.341	218.656	141.827	71.7558	16.6681	6.48168	1.90669	1.3813			11.0099	1.41895	1.2153	1.15269	1.09727	1.02693
11.0198	1632.98	988.725	586.239	218.641	141.835	71.7637	16.6644	6.48106	1.90683	1.38152			11.0198	1.4187	1.21521	1.15275	1.09739	1.02671
11.0297	1631.89	988.381	586.137	218.624	141.843	71.7633	16.6601	6.48044	1.90727	1.38173			11.0297	1.41845	1.21512	1.15282	1.09738	1.02644
11.0397	1630.79	987.986	586.033	218.603	141.849	71.7412	16.6558	6.47968	1.90794	1.38143			11.0397	1.4182	1.215	1.15287	1.09704	1.02617
11.0496	1629.76	987.592	585.93	218.582	141.826	71.7191	16.6555	6.47884	1.9086	1.38088			11.0496	1.41795	1.21489	1.15268	1.09671	1.02616
11.0596	1628.8	987.197	585.826	218.56	141.804	71.7081	16.6554	6.478	1.90927	1.38068			11.0596	1.4177	1.21477	1.1525	1.09654	1.02615
11.0695	1627.85	986.802	585.723	218.538	141.781	71.7287	16.6553	6.47716	1.90994	1.38087			11.0695	1.41745	1.21464	1.15232	1.09685	1.02614
11.0795	1626.89	986.428	585.619	218.516	141.783	71.7493	16.6564	6.47632	1.9106	1.38106			11.0795	1.4172	1.21452	1.15233	1.09717	1.02621
11.0894	1625.96	986.093	585.509	218.494	141.789	71.7699	16.6582	6.47548	1.91106	1.38149			11.0894	1.41693	1.2144	1.15238	1.09748	1.02632
11.0994	1625.09	985.757	585.385	218.487	141.795	71.7708	16.66	6.47592	1.91027	1.38195			11.0994	1.41664	1.21436	1.15243	1.0975	1.02643
11.1093	1624.22	985.422	585.262	218.486	141.798	71.768	16.6598	6.4768	1.90948	1.38209			11.1093	1.41634	1.21435	1.15246	1.09745	1.02642
11.1193	1623.35	985.086	585.139	218.485	141.802	71.7652	16.6593	6.47768	1.90869	1.38193			11.1193	1.41604	1.21435	1.15249	1.09741	1.02639
11.1292	1622.49	984.751	585.015	218.455	141.806	71.7572	16.6589	6.47856	1.9079	1.38177			11.1292	1.41574	1.21418	1.15251	1.09729	1.02636
11.1392	1621.55	984.411	584.897	218.42	141.792	71.7488	16.6583	6.47945	1.90712	1.38162			11.1392	1.41545	1.21398	1.1524	1.09716	1.02633
11.1491	1620.57	984.069	584.794	218.384	141.775	71.7408	16.6578	6.48036	1.90633	1.38151			11.1491	1.4152	1.21379	1.15226	1.09704	1.0263
11.1591	1619.59	983.727	584.692	218.381	141.758	71.7363	16.6573	6.4815	1.90554	1.38157			11.1591	1.41496	1.21377	1.15212	1.09697	1.02626
11.169	1618.61	983.386	584.589	218.378	141.749	71.7317	16.6579	6.48264	1.90561	1.38167			11.169	1.41471	1.21375	1.15206	1.0969	1.0263
11.179	1617.68	983.044	584.486	218.374	141.743	71.7271	16.659	6.48378	1.90576	1.38195			11.179	1.41446	1.21373	1.15201	1.09683	1.02637
11.1889	1616.84	982.709	584.384	218.357	141.737	71.7468	16.6601	6.48493	1.90592	1.38224			11.1889	1.41421	1.21363	1.15196	1.09713	1.02644
11.1989	1615.99	982.382	584.27	218.33	141.728	71.7665	16.6622	6.48607	1.90608	1.38237			11.1989	1.41393	1.21349	1.15189	1.09743	1.02656
11.2088	1615.15	982.056	584.155	218.303	141.718	71.7804	16.6656	6.48487	1.90624	1.38242			11.2088	1.41366	1.21334	1.1518	1.09764	1.02677
11.2188	1614.31	981.729	584.041	218.294	141.708	71.7675	16.669	6.48304	1.90639	1.38236			11.2188	1.41338	1.21328	1.15172	1.09745	1.02698
11.2287	1613.49	981.403	583.926	218.292	141.696	71.7546	16.6698	6.4812	1.90692	1.38212			11.2287	1.4131	1.21328	1.15162	1.09725	1.02704
11.2386	1612.71	981.076	583.812	218.291	141.683	71.7423	16.6699	6.47936	1.90756	1.38235			11.2386	1.41283	1.21327	1.15152	1.09706	1.02704
11.2486	1611.93	980.765	583.706	218.278	141.671	71.7396	16.67	6.47752	1.9082	1.38311			11.2486	1.41257	1.21319	1.15142	1.09702	1.02705
11.2585	1611.15	980.456	583.611	218.25	141.669	71.7368	16.6661	6.47645	1.90883	1.38292			11.2585	1.41234	1.21304	1.1514	1.09698	1.02681
11.2685	1610.37	980.147	583.516	218.222	141.687	71.7311	16.6609	6.47599	1.90947	1.38158			11.2685	1.41211	1.21289	1.15155	1.09689	1.02649
11.2784	1609.52	979.839	583.42	218.208	141.706	71.72	16.656	6.47552	1.90941	1.38103			11.2784	1.41188	1.21281	1.1517	1.09672	1.02619
11.2884	1608.53	979.525	583.325	218.199	141.71	71.7089	16.6592	6.47506	1.90897	1.38063			11.2884	1.41165	1.21276	1.15174	1.09655	1.02638
11.2983	1607.54	979.079	583.23	218.189	141.698	71.7094	16.6624	6.4746	1.90854	1.38148			11.2983	1.41142	1.2127	1.15164	1.09656	1.02658
11.3083	1606.55	978.634	583.112	218.171	141.685	71.7164	16.6655	6.47414	1.9081	1.38241			11.3083	1.41113	1.2126	1.15153	1.09666	1.02677
11.3182	1605.59	978.189	582.989	218.145	141.676	71.7233	16.6655	6.47448	1.90766	1.38208			11.3182	1.41084	1.21246	1.15146	1.09677	1.02677
11.3282	1604.69	977.743	582.866	218.119	141.677	71.7236	16.6655	6.47512	1.90716	1.38174			11.3282	1.41054	1.21231	1.15147	1.09678	1.02677
11.3381	1603.8	977.308	582.743	218.106	141.679	71.7197	16.6652	6.47576	1.90652	1.38167			11.3381	1.41024	1.21224	1.15149	1.09672	1.02675
11.3481	1602.9	976.951	582.621	218.102	141.676	71.7158	16.6641	6.4764	1.90588	1.38168			11.3481	1.40994	1.21222	1.15146	1.09666	1.02669
11.358	1602.01	976.594	582.506	218.098	141.665	71.715	16.6631	6.47704	1.90524	1.38199			11.358	1.40967	1.2122	1.15137	1.09664	1.02662
11.368	1601.16	976.237	582.41	218.092	141.654	71.7163	16.662	6.47727	1.90461	1.3825			11.368	1.40944	1.21216	1.15128	1.09666	1.02655
11.3779	1600.33	975.88	582.315	218.073	141.644	71.7175	16.6621	6.47732	1.90397	1.38312			11.3779	1.4092	1.21206	1.1512	1.09668	1.02656
11.3879	1599.5	975.531	582.219	218.054	141.638	71.7168	16.6625	6.47738	1.90354	1.38316			11.3879	1.40897	1.21195	1.15115	1.09667	1.02659
11.3978	1598.67	975.218	582.124	218.035	141.632	71.716	16.663	6.47743	1.90405	1.38278			11.3978	1.40874	1.21185	1.15111	1.09666	1.02662
11.4077	1597.84	974.905	582.028	218.009	141.624	71.7156	16.6645	6.47748	1.90457	1.38241			11.4077	1.40851	1.2117	1.15104	1.09665	1.02671
11.4177	1597.1	974.592	581.925	217.982	141.613	71.7165	16.6663	6.47754	1.90508	1.38203			11.4177	1.40826	1.21155	1.15095	1.09667	1.02682
11.4276	1596.39	974.278	581.819	217.956	141.602	71.7174	16.668	6.47814	1.90559	1.382			11.4276	1.408	1.2114	1.15086	1.09668	1.02692
11.4376	1595.69	973.965	581.712	217.933	141.606	71.7184	16.6671	6.47884	1.9061	1.38203			11.4376	1.40775	1.21128	1.15089	1.0967	1.02687
11.4475	1594.99	973.629	581.606	217.929	141.614	71.7177	16.6634	6.47953	1.90696	1.38205			11.4475	1.40749	1.21126	1.15096	1.09669	1.02664
11.4575	1594.29	973.28	581.5	217.926	141.622	71.7152	16.6596	6.48022	1.90784	1.38179			11.4575	1.40723	1.21124	1.15102	1.09665	1.02641
11.4674	1593.57	972.932	581.393	217.923	141.619	71.7127	16.6569	6.48091	1.90872	1.38138			11.4674	1.40697	1.21122	1.151	1.09661	1.02624
11.4774	1592.68	972.583	581.296	217.913	141.603	71.7061	16.6561	6.4816	1.9096	1.38096			11.4774	1.40674	1.21117	1.15087	1.09651	1.02619
11.4873	1591.79	972.234	581.203	217.901	141.587	71.6915	16.6553	6.48211	1.91048	1.38055			11.4873	1.40651	1.2111	1.15074	1.09628	1.02614
11.4973	1590.9	971.886	581.109	217.889	141.579	71.6768	16.6545	6.48238	1.91079	1.38053			11.4973	1.40629	1.21103	1.15067	1.09606	1.02609
11.5072	1590.02	971.539	581.015	217.877	141.577	71.6622	16.6579	6.48264	1.91098	1.38067			11.5072	1.40606	1.21097	1.15066	1.09584	1.0263
11.5172	1589.18	971.192	580.921	217.86	141.576	71.6633	16.6621	6.48291	1.91118	1.3808			11.5172	1.40583	1.21087	1.15065	1.09585	1.02656
11.5271	1588.39	970.845	580.828	217.842	141.575	71.6658	16.6664	6.48317	1.91137	1.3809			11.5271	1.40561	1.21077	1.15064	1.09589	1.02683
11.5371	1587.59	970.497	580.738	217.825	141.575	71.6683	16.6662	6.48326	1.91156	1.38091			11.5371	1.40539	1.21068	1.15064	1.09593	1.02681
11.547	1586.8	970.15	580.652	217.804	141.576	71.6672	16.6641	6.4819	1.91167	1.38093			11.547	1.40518	1.21056	1.15064	1.09591	1.02669
11.557	1586	969.799	580.566	217.782	141.576	71.6657	16.6621	6.48054	1.91103	1.38104			11.557	1.40497	1.21044	1.15065	1.09589	1.02656
11.5669	1585.12	969.446	580.48	217.761	141.568	71.6642	16.6613	6.47918	1.91039	1.38129			11.5669	1.40476	1.21033	1.15058	1.09587	1.02651
11.5768	1584.21	969.093	580.394	217.744	141.556	71.6597	16.6624	6.47782	1.90974	1.38159			11.5768	1.40456	1.21023	1.15049	1.0958	1.02658
11.5868	1583.29	968.74	580.308	217.728	141.545	71.653	16.6635	6.47645	1.9091	1.38237			11.5868	1.40435	1.21014	1.1504	1.0957	1.02665
11.5967	1582.37	968.387	580.218	217.712	141.54	71.6464	16.6636	6.47722	1.90846	1.38276			11.5967	1.40413	1.21005	1.15036	1.0956	1.02665
11.6067	1581.5	968.048	580.12	217.699	141.54	71.6556	16.662	6.47802	1.90806	1.38251			11.6067	1.40389	1.20998	1.15036	1.09574	1.02655
11.6166	1580.76	967.715	580.022	217.691	141.541	71.6695	16.6604	6.47883	1.90807	1.38228			11.6166	1.40366	1.20993	1.15036	1.09595	1.02645
11.6266	1580.02	967.383	579.924	217.683	141.538	71.6824	16.6587	6.47964	1.90808	1.38237			11.6266	1.40342	1.20989	1.15034	1.09615	1.02635
11.6365	1579.28	967.051	579.825	217.675	141.529	71.6797	16.6599	6.48045	1.90809	1.38241			11.6365	1.40318	1.20984	1.15027	1.0961	1.02643
11.6465	1578.53	966.719	579.727	217.657	141.52	71.6769	16.6612	6.48125	1.90811	1.38227			11.6465	1.40294	1.20975	1.15019	1.09606	1.02651
11.6564	1577.79	966.387	579.631	217.638	141.511	71.6742	16.6624	6.48149	1.90812	1.38213			11.6564	1.40271	1.20964	1.15012	1.09602	1.02658
11.6664	1576.97	966.154	579.537	217.619	141.502	71.6735	16.6629	6.48102	1.90801	1.3812			11.6664	1.40248	1.20953	1.15004	1.09601	1.02661
11.6763	1576.15	965.928	579.443	217.599	141.492	71.6729	16.6634	6.48055	1.90766	1.38021			11.6763	1.40226	1.20942	1.14996	1.096	1.02664
11.6863	1575.33	965.702	579.35	217.58	141.482	71.6723	16.6638	6.48007	1.90731	1.38012			11.6863	1.40203	1.20932	1.14988	1.09599	1.02667
11.6962	1574.51	965.475	579.256	217.561	141.477	71.6684	16.662	6.4796	1.90696	1.38022			11.6962	1.4018	1.20921	1.14984	1.09593	1.02655
11.7061	1573.73	965.249	579.163	217.549	141.484	71.6633	16.6592	6.47915	1.90661	1.38083			11.7061	1.40158	1.20915	1.1499	1.09585	1.02638
11.7161	1573.01	965.023	579.057	217.543	141.492	71.6581	16.6564	6.47996	1.90626	1.38149			11.7161	1.40132	1.20911	1.14996	1.09577	1.02621
11.726	1572.29	964.687	578.942	217.537	141.485	71.6553	16.6567	6.48076	1.90591	1.38123			11.726	1.40104	1.20908	1.14991	1.09573	1.02623
11.736	1571.57	964.34	578.828	217.529	141.458	71.6541	16.6583	6.48157	1.90556	1.38087			11.736	1.40077	1.20903	1.14969	1.09571	1.02633
11.7459	1570.85	963.993	578.714	217.504	141.432	71.6528	16.6599	6.48238	1.90628	1.38166			11.7459	1.40049	1.2089	1.14948	1.09569	1.02642
11.7559	1570.08	963.647	578.6	217.48	141.418	71.6606	16.6597	6.4826	1.90747	1.38245			11.7559	1.40022	1.20876	1.14936	1.09581	1.02642
11.7658	1569.2	963.3	578.488	217.455	141.435	71.6745	16.657	6.4803	1.90865	1.38231			11.7658	1.39994	1.20862	1.1495	1.09602	1.02625
11.7758	1568.32	962.953	578.391	217.451	141.452	71.6884	16.6542	6.47801	1.90983	1.38217			11.7758	1.39971	1.2086	1.14964	1.09624	1.02608
11.7857	1567.44	962.628	578.293	217.447	141.469	71.6957	16.6535	6.47572	1.91102	1.38238			11.7857	1.39947	1.20858	1.14978	1.09635	1.02603
11.7957	1566.57	962.318	578.196	217.444	141.449	71.6717	16.6562	6.47343	1.91148	1.3825			11.7957	1.39924	1.20856	1.14961	1.09598	1.0262
11.8056	1565.74	962.008	578.099	217.432	141.423	71.6476	16.6589	6.47114	1.90998	1.38236			11.8056	1.399	1.2085	1.14941	1.09561	1.02636
11.8156	1564.92	961.699	578.002	217.417	141.4	71.6321	16.6609	6.47044	1.90849	1.38219			11.8156	1.39877	1.20841	1.14921	1.09538	1.02649
11.8255	1564.09	961.389	577.898	217.401	141.402	71.6414	16.6597	6.47163	1.90699	1.38194			11.8255	1.39852	1.20832	1.14923	1.09552	1.02642
11.8355	1563.26	961.079	577.79	217.38	141.403	71.6508	16.6585	6.47282	1.9055	1.38159			11.8355	1.39825	1.20821	1.14925	1.09566	1.02634
11.8454	1562.47	960.768	577.681	217.357	141.405	71.6601	16.6573	6.47401	1.904	1.38089			11.8454	1.39799	1.20808	1.14926	1.0958	1.02627
11.8554	1561.67	960.456	577.573	217.334	141.402	71.6646	16.654	6.4752	1.90412	1.38049			11.8554	1.39773	1.20795	1.14923	1.09587	1.02606
11.8653	1560.88	960.144	577.464	217.317	141.397	71.6682	16.6503	6.47635	1.90562	1.38033			11.8653	1.39747	1.20785	1.14919	1.09593	1.02583
11.8752	1560.09	959.831	577.367	217.306	141.392	71.6718	16.6468	6.47606	1.90712	1.38018			11.8752	1.39723	1.2078	1.14915	1.09598	1.02562
11.8852	1559.27	959.519	577.278	217.296	141.389	71.6641	16.6545	6.47578	1.90863	1.38034			11.8852	1.39702	1.20774	1.14913	1.09587	1.0261
11.8951	1558.4	959.203	577.189	217.277	141.386	71.6555	16.6623	6.47549	1.91013	1.3807			11.8951	1.3968	1.20764	1.1491	1.09573	1.02657
11.9051	1557.54	958.854	577.099	217.253	141.383	71.6469	16.67	6.4752	1.91125	1.38105			11.9051	1.39658	1.2075	1.14908	1.0956	1.02705
11.915	1556.67	958.506	577.01	217.229	141.379	71.6438	16.665	6.47492	1.90925	1.38086			11.915	1.39637	1.20737	1.14905	1.09556	1.02674
11.925	1555.83	958.157	576.918	217.213	141.372	71.6461	16.6588	6.47463	1.90726	1.38062			11.925	1.39614	1.20728	1.14899	1.09559	1.02636
11.9349	1555.04	957.809	576.819	217.209	141.365	71.6484	16.654	6.47482	1.90526	1.38038			11.9349	1.39591	1.20725	1.14894	1.09563	1.02606
11.9449	1554.25	957.46	576.72	217.204	141.359	71.642	16.6553	6.47572	1.90327	1.38078			11.9449	1.39567	1.20723	1.14888	1.09553	1.02614
11.9548	1553.47	957.143	576.622	217.193	141.353	71.6317	16.6567	6.47662	1.90127	1.38148			11.9548	1.39543	1.20717	1.14883	1.09537	1.02623
11.9648	1552.68	956.858	576.523	217.175	141.347	71.6214	16.6584	6.47752	1.90164	1.38218			11.9648	1.39519	1.20707	1.14878	1.09521	1.02633
11.9747	1551.85	956.573	576.424	217.156	141.341	71.6244	16.6622	6.47842	1.90373	1.38252			11.9747	1.39495	1.20696	1.14873	1.09526	1.02656
11.9847	1551.01	956.288	576.322	217.138	141.339	71.6313	16.6659	6.47881	1.90581	1.38246			11.9847	1.3947	1.20686	1.14872	1.09536	1.02679
11.9946	1550.16	956.003	576.22	217.12	141.337	71.6382	16.6678	6.47833	1.9079	1.38241			11.9946	1.39446	1.20676	1.1487	1.09547	1.02691
12.0046	1549.32	955.718	576.118	217.102	141.337	71.6377	16.6667	6.47785	1.90998	1.38223			12.0046	1.39421	1.20666	1.14871	1.09546	1.02684
12.0145	1548.47	955.435	576.016	217.086	141.342	71.6314	16.6655	6.47736	1.91207	1.38203			12.0145	1.39396	1.20657	1.14875	1.09537	1.02677
12.0244	1547.61	955.167	575.914	217.077	141.347	71.6251	16.6646	6.47688	1.91321	1.38183			12.0244	1.39371	1.20652	1.14879	1.09527	1.02672
12.0344	1546.76	954.899	575.811	217.068	141.349	71.626	16.6653	6.47709	1.91259	1.38174			12.0344	1.39347	1.20647	1.14881	1.09528	1.02676
12.0443	1545.9	954.63	575.709	217.059	141.334	71.6283	16.666	6.47789	1.91196	1.38168			12.0443	1.39322	1.20642	1.14868	1.09532	1.0268
12.0543	1545.1	954.362	575.607	217.038	141.318	71.6306	16.6653	6.47868	1.91134	1.38129			12.0543	1.39297	1.2063	1.14855	1.09535	1.02676
12.0642	1544.31	954.093	575.504	217.017	141.306	71.6279	16.6621	6.47947	1.91072	1.3806			12.0642	1.39272	1.20619	1.14845	1.09531	1.02656
12.0742	1543.53	953.825	575.402	216.997	141.306	71.6235	16.6588	6.48027	1.90999	1.37991			12.0742	1.39247	1.20608	1.14845	1.09525	1.02636
12.0841	1542.74	953.529	575.301	216.983	141.306	71.6189	16.6568	6.48106	1.90922	1.3802			12.0841	1.39223	1.206	1.14846	1.09518	1.02623
12.0941	1541.96	953.223	575.202	216.969	141.306	71.6066	16.6593	6.48054	1.90846	1.38087			12.0941	1.39199	1.20592	1.14846	1.09499	1.02639
12.104	1541.22	952.917	575.103	216.956	141.305	71.5944	16.6619	6.4797	1.90769	1.38154			12.104	1.39175	1.20585	1.14845	1.0948	1.02655
12.114	1540.48	952.61	575.005	216.939	141.304	71.586	16.6641	6.47887	1.90692	1.38134			12.114	1.39151	1.20575	1.14844	1.09467	1.02668
12.1239	1539.73	952.304	574.906	216.921	141.301	71.5933	16.6656	6.47804	1.90616	1.38104			12.1239	1.39128	1.20565	1.14842	1.09478	1.02678
12.1339	1538.99	951.997	574.808	216.903	141.288	71.6006	16.6671	6.47721	1.90568	1.38075			12.1339	1.39104	1.20555	1.14831	1.0949	1.02687
12.1438	1538.28	951.7	574.717	216.893	141.275	71.6084	16.6684	6.47653	1.90593	1.38105			12.1438	1.39082	1.2055	1.1482	1.09501	1.02695
12.1538	1537.64	951.403	574.627	216.885	141.262	71.6216	16.6659	6.47589	1.90618	1.38135			12.1538	1.3906	1.20546	1.14809	1.09522	1.0268
12.1637	1536.99	951.107	574.537	216.877	141.248	71.6348	16.6635	6.47525	1.90642	1.38177			12.1637	1.39038	1.20541	1.14798	1.09542	1.02665
12.1737	1536.34	950.811	574.447	216.86	141.235	71.6416	16.6613	6.47461	1.90667	1.38225			12.1737	1.39017	1.20532	1.14788	1.09552	1.02651
12.1836	1535.7	950.515	574.358	216.834	141.223	71.6374	16.6603	6.47397	1.90692	1.38267			12.1836	1.38995	1.20517	1.14778	1.09546	1.02645
12.1936	1535.05	950.192	574.261	216.807	141.217	71.6331	16.6593	6.47712	1.90714	1.38283			12.1936	1.38971	1.20502	1.14773	1.09539	1.02639
12.2035	1534.44	949.84	574.157	216.793	141.211	71.6235	16.6583	6.48041	1.90728	1.38278			12.2035	1.38946	1.20495	1.14768	1.09524	1.02633
12.2134	1533.83	949.487	574.053	216.79	141.205	71.5976	16.6591	6.48371	1.90741	1.38215			12.2134	1.38921	1.20492	1.14763	1.09485	1.02638
12.2234	1533.22	949.134	573.948	216.786	141.209	71.5718	16.6605	6.48701	1.90755	1.38154			12.2234	1.38896	1.2049	1.14766	1.09445	1.02646
12.2333	1532.61	948.782	573.844	216.779	141.212	71.5729	16.6619	6.49031	1.90768	1.38181			12.2333	1.3887	1.20486	1.14769	1.09447	1.02655
12.2433	1531.85	948.474	573.743	216.753	141.215	71.5972	16.6626	6.48914	1.90782	1.38191			12.2433	1.38846	1.20472	1.14771	1.09484	1.02659
12.2532	1530.94	948.166	573.651	216.726	141.209	71.6216	16.6631	6.48537	1.90794	1.38168			12.2532	1.38824	1.20457	1.14767	1.09522	1.02663
12.2632	1530.03	947.858	573.558	216.702	141.204	71.6304	16.6637	6.4816	1.90799	1.3814			12.2632	1.38801	1.20444	1.14762	1.09535	1.02666
12.2731	1529.12	947.55	573.465	216.684	141.198	71.6179	16.6635	6.47783	1.90804	1.38089			12.2731	1.38779	1.20434	1.14758	1.09516	1.02665
12.2831	1528.21	947.242	573.372	216.666	141.193	71.6054	16.6628	6.47406	1.90809	1.38052			12.2831	1.38756	1.20423	1.14753	1.09497	1.02661
12.293	1527.55	946.917	573.278	216.647	141.187	71.6019	16.6621	6.47029	1.90814	1.38122			12.293	1.38734	1.20413	1.14749	1.09491	1.02656
12.303	1526.91	946.588	573.178	216.636	141.182	71.6021	16.6598	6.47018	1.90819	1.38192			12.303	1.38709	1.20407	1.14745	1.09492	1.02642
12.3129	1526.28	946.259	573.077	216.625	141.175	71.6023	16.6574	6.47007	1.90809	1.38217			12.3129	1.38685	1.20401	1.14739	1.09492	1.02627
12.3229	1525.64	945.93	572.976	216.614	141.167	71.5987	16.6549	6.46996	1.90738	1.38229			12.3229	1.3866	1.20395	1.14733	1.09487	1.02612
12.3328	1525	945.601	572.875	216.605	141.16	71.5935	16.6567	6.46985	1.90668	1.38205			12.3328	1.38636	1.2039	1.14727	1.09479	1.02623
12.3428	1524.35	945.315	572.774	216.596	141.157	71.5897	16.6596	6.46974	1.90597	1.38181			12.3428	1.38612	1.20385	1.14724	1.09473	1.02641
12.3527	1523.68	945.101	572.672	216.587	141.159	71.5924	16.6626	6.47005	1.90527	1.38142			12.3527	1.38587	1.2038	1.14726	1.09477	1.02659
12.3627	1523.01	944.886	572.57	216.567	141.16	71.595	16.6618	6.47048	1.90456	1.38103			12.3627	1.38562	1.20369	1.14727	1.09481	1.02654
12.3726	1522.34	944.672	572.468	216.545	141.162	71.6005	16.6609	6.47091	1.90418	1.38127			12.3726	1.38537	1.20356	1.14728	1.09489	1.02649
12.3826	1521.67	944.458	572.365	216.524	141.164	71.6108	16.66	6.47134	1.90386	1.38184			12.3826	1.38513	1.20345	1.1473	1.09505	1.02643
12.3925	1520.93	944.236	572.263	216.516	141.166	71.6212	16.6606	6.47177	1.90353	1.38225			12.3925	1.38488	1.2034	1.14732	1.09521	1.02647
12.4024	1520.1	943.864	572.165	216.507	141.162	71.6139	16.6614	6.47492	1.9032	1.38177			12.4024	1.38464	1.20335	1.14728	1.0951	1.02652
12.4124	1519.28	943.492	572.07	216.499	141.152	71.6007	16.6623	6.47855	1.90288	1.38133			12.4124	1.38441	1.20331	1.1472	1.0949	1.02657
12.4223	1518.46	943.121	571.975	216.486	141.143	71.5874	16.6597	6.48218	1.90255	1.38104			12.4223	1.38418	1.20324	1.14713	1.09469	1.02642
12.4323	1517.67	942.749	571.88	216.47	141.135	71.581	16.6566	6.48582	1.90225	1.38076			12.4323	1.38395	1.20315	1.14706	1.0946	1.02622
12.4422	1516.98	942.377	571.785	216.455	141.13	71.5772	16.6534	6.48857	1.90273	1.38162			12.4422	1.38372	1.20306	1.14702	1.09454	1.02603
12.4522	1516.28	942.064	571.69	216.437	141.125	71.5733	16.6505	6.4851	1.90322	1.38272			12.4522	1.38349	1.20297	1.14698	1.09448	1.02585
12.4621	1515.59	941.773	571.597	216.415	141.119	71.5706	16.6492	6.48162	1.90371	1.38337			12.4621	1.38327	1.20284	1.14694	1.09444	1.02577
12.4721	1514.9	941.482	571.503	216.392	141.114	71.5696	16.6479	6.47815	1.9042	1.38304			12.4721	1.38304	1.20272	1.1469	1.09442	1.02569
12.482	1514.21	941.191	571.41	216.372	141.109	71.5686	16.6466	6.47467	1.90469	1.38272			12.482	1.38281	1.2026	1.14686	1.09441	1.02561
12.492	1513.53	940.9	571.317	216.359	141.104	71.5672	16.652	6.47234	1.90569	1.38287			12.492	1.38259	1.20253	1.14681	1.09438	1.02594
12.5019	1512.85	940.629	571.223	216.347	141.096	71.5654	16.6573	6.47466	1.90682	1.38302			12.5019	1.38236	1.20246	1.14675	1.09436	1.02627
12.5119	1512.17	940.441	571.132	216.334	141.085	71.5636	16.6626	6.47698	1.90796	1.38281			12.5119	1.38214	1.20239	1.14666	1.09433	1.0266
12.5218	1511.49	940.253	571.05	216.326	141.074	71.5621	16.6625	6.47929	1.90909	1.3825			12.5218	1.38194	1.20235	1.14657	1.09431	1.02659
12.5318	1510.83	940.065	570.967	216.32	141.063	71.5617	16.6585	6.48161	1.91022	1.38226			12.5318	1.38174	1.20231	1.14648	1.0943	1.02634
12.5417	1510.17	939.877	570.885	216.313	141.042	71.5613	16.6544	6.48393	1.91119	1.3822			12.5417	1.38154	1.20228	1.14631	1.09429	1.02609
12.5517	1509.51	939.689	570.803	216.303	141.02	71.5615	16.6507	6.48501	1.91002	1.38214			12.5517	1.38135	1.20222	1.14613	1.0943	1.02586
12.5616	1508.86	939.5	570.721	216.286	140.997	71.5632	16.6518	6.48393	1.90885	1.38178			12.5616	1.38115	1.20213	1.14594	1.09432	1.02592
12.5715	1508.2	939.219	570.633	216.269	141	71.5649	16.6528	6.48285	1.90768	1.38127			12.5715	1.38093	1.20203	1.14597	1.09435	1.02599
12.5815	1507.41	938.922	570.531	216.253	141.024	71.5666	16.6541	6.48177	1.9065	1.38131			12.5815	1.38069	1.20194	1.14616	1.09438	1.02607
12.5914	1506.6	938.625	570.428	216.231	141.047	71.5627	16.6568	6.4807	1.90533	1.3818			12.5914	1.38044	1.20182	1.14635	1.09432	1.02624
12.6014	1505.78	938.329	570.326	216.209	141.07	71.5584	16.6595	6.48106	1.90698	1.38227			12.6014	1.38019	1.2017	1.14654	1.09425	1.0264
12.6113	1504.97	938.032	570.224	216.186	141.067	71.5542	16.6623	6.48192	1.90879	1.38208			12.6113	1.37994	1.20157	1.14651	1.09418	1.02657
12.6213	1504.25	937.735	570.122	216.173	141.062	71.5607	16.6621	6.48278	1.91061	1.38189			12.6213	1.3797	1.2015	1.14647	1.09429	1.02656
12.6312	1503.57	937.438	570.035	216.165	141.057	71.5681	16.6613	6.48364	1.91243	1.38204			12.6312	1.37949	1.20145	1.14643	1.0944	1.02652
12.6412	1502.9	937.154	569.948	216.157	141.048	71.5754	16.6606	6.48451	1.91418	1.38266			12.6412	1.37928	1.20141	1.14636	1.09451	1.02647
12.6511	1502.22	936.871	569.861	216.149	141.038	71.5778	16.6582	6.48463	1.91198	1.38328			12.6511	1.37907	1.20137	1.14627	1.09455	1.02632
12.6611	1501.54	936.587	569.774	216.133	141.028	71.5783	16.6554	6.48469	1.90978	1.38296			12.6611	1.37885	1.20127	1.14619	1.09455	1.02615
12.671	1500.85	936.303	569.686	216.116	141.019	71.5787	16.6526	6.48474	1.90758	1.38227			12.671	1.37864	1.20118	1.14612	1.09456	1.02598
12.681	1500.17	936.019	569.599	216.1	141.013	71.5774	16.6508	6.4848	1.90538	1.38182			12.681	1.37843	1.20109	1.14607	1.09454	1.02587
12.6909	1499.48	935.761	569.502	216.087	141.007	71.5692	16.65	6.48486	1.90318	1.38195			12.6909	1.3782	1.20102	1.14602	1.09441	1.02582
12.7009	1498.79	935.511	569.404	216.075	140.999	71.5609	16.6492	6.48433	1.90126	1.38209			12.7009	1.37796	1.20095	1.14596	1.09429	1.02576
12.7108	1498.09	935.26	569.305	216.063	140.989	71.5529	16.6498	6.48318	1.90238	1.38194			12.7108	1.37772	1.20089	1.14588	1.09417	1.0258
12.7207	1497.37	935.01	569.207	216.048	140.98	71.5481	16.6514	6.48204	1.9035	1.3816			12.7207	1.37748	1.2008	1.1458	1.09409	1.0259
12.7307	1496.66	934.759	569.109	216.031	140.97	71.5433	16.653	6.4809	1.90461	1.38125			12.7307	1.37725	1.20071	1.14572	1.09402	1.026
12.7406	1495.94	934.509	569.01	216.014	140.958	71.5385	16.6533	6.47975	1.90573	1.38095			12.7406	1.37701	1.20061	1.14562	1.09394	1.02602
12.7506	1495.22	934.281	568.925	215.997	140.944	71.5397	16.6512	6.47949	1.90679	1.38068			12.7506	1.3768	1.20052	1.14551	1.09396	1.02589
12.7605	1494.5	934.072	568.854	215.983	140.93	71.5517	16.6492	6.48025	1.9075	1.38072			12.7605	1.37663	1.20044	1.1454	1.09415	1.02577
12.7705	1493.78	933.863	568.784	215.969	140.93	71.5636	16.6474	6.48102	1.90821	1.38167			12.7705	1.37646	1.20036	1.1454	1.09433	1.02566
12.7804	1493.06	933.654	568.713	215.955	140.938	71.5747	16.6522	6.48179	1.90892	1.38262			12.7804	1.37629	1.20029	1.14546	1.0945	1.02595
12.7904	1492.34	933.445	568.643	215.945	140.945	71.5649	16.657	6.48255	1.90963	1.3828			12.7904	1.37612	1.20023	1.14552	1.09435	1.02625
12.8003	1491.58	933.236	568.572	215.935	140.952	71.5552	16.6608	6.48328	1.91031	1.38198			12.8003	1.37595	1.20017	1.14557	1.0942	1.02648
12.8103	1490.76	932.928	568.499	215.925	140.952	71.5456	16.6582	6.48267	1.9101	1.38116			12.8103	1.37577	1.20012	1.14558	1.09405	1.02632
12.8202	1489.95	932.584	568.416	215.913	140.952	71.5376	16.6556	6.48206	1.9099	1.38139			12.8202	1.37557	1.20005	1.14558	1.09393	1.02616
12.8302	1489.14	932.24	568.333	215.898	140.952	71.5296	16.653	6.48145	1.90969	1.38259			12.8302	1.37537	1.19997	1.14557	1.09381	1.026
12.8401	1488.4	931.896	568.25	215.882	140.945	71.5216	16.6552	6.48084	1.90949	1.38355			12.8401	1.37517	1.19988	1.14552	1.09369	1.02613
12.8501	1487.75	931.551	568.167	215.869	140.939	71.5221	16.6585	6.48023	1.90882	1.38367			12.8501	1.37497	1.19981	1.14547	1.0937	1.02634
12.86	1487.11	931.207	568.083	215.86	140.933	71.5247	16.6618	6.47962	1.90769	1.3838			12.86	1.37476	1.19975	1.14543	1.09373	1.02654
12.8699	1486.47	930.947	568	215.85	140.922	71.5273	16.6622	6.48031	1.90656	1.38375			12.8699	1.37456	1.1997	1.14534	1.09377	1.02657
12.8799	1485.82	930.696	567.919	215.841	140.91	71.5268	16.6625	6.48188	1.90544	1.38331			12.8799	1.37437	1.19965	1.14524	1.09377	1.02659
12.8898	1485.15	930.446	567.839	215.835	140.898	71.5261	16.6629	6.48344	1.90431	1.38287			12.8898	1.37417	1.19962	1.14514	1.09376	1.02661
12.8998	1484.43	930.195	567.758	215.83	140.893	71.5239	16.6622	6.485	1.90546	1.38244			12.8998	1.37398	1.19959	1.1451	1.09372	1.02657
12.9097	1483.71	929.944	567.677	215.824	140.891	71.5157	16.6613	6.48656	1.90665	1.38202			12.9097	1.37378	1.19956	1.14508	1.0936	1.02651
12.9197	1482.99	929.711	567.597	215.808	140.888	71.5074	16.6603	6.48813	1.90784	1.38161			12.9197	1.37359	1.19947	1.14506	1.09347	1.02645
12.9296	1482.27	929.51	567.516	215.788	140.893	71.5004	16.6558	6.48656	1.90903	1.38163			12.9296	1.37339	1.19936	1.1451	1.09336	1.02617
12.9396	1481.64	929.308	567.432	215.768	140.904	71.4997	16.6512	6.48451	1.91022	1.38179			12.9396	1.37319	1.19924	1.14519	1.09335	1.02589
12.9495	1481	929.107	567.327	215.753	140.916	71.4991	16.6466	6.48247	1.9107	1.38169			12.9495	1.37294	1.19916	1.14528	1.09334	1.0256
12.9595	1480.36	928.905	567.223	215.742	140.904	71.5008	16.6471	6.48042	1.90986	1.3813			12.9595	1.37268	1.1991	1.14519	1.09337	1.02564
12.9694	1479.73	928.699	567.119	215.731	140.881	71.5069	16.6519	6.47875	1.90902	1.3809			12.9694	1.37243	1.19904	1.145	1.09346	1.02593
12.9794	1479.04	928.384	567.014	215.716	140.857	71.513	16.6567	6.47931	1.90819	1.38089			12.9794	1.37218	1.19896	1.14481	1.09356	1.02623
12.9893	1478.2	928.069	566.91	215.688	140.839	71.5182	16.6559	6.47986	1.90735	1.3811			12.9893	1.37193	1.1988	1.14466	1.09364	1.02618
12.9993	1477.37	927.754	566.811	215.66	140.83	71.5177	16.6518	6.48042	1.90695	1.3813			12.9993	1.37169	1.19864	1.14458	1.09363	1.02593
13.0092	1476.53	927.439	566.75	215.635	140.82	71.5173	16.6478	6.48098	1.908	1.38214			13.0092	1.37154	1.1985	1.14451	1.09362	1.02568
13.0191	1475.71	927.124	566.689	215.62	140.817	71.5145	16.6484	6.48153	1.90905	1.38311			13.0191	1.37139	1.19842	1.14448	1.09358	1.02572
13.0291	1474.92	926.852	566.628	215.605	140.822	71.507	16.6556	6.4806	1.9101	1.38407			13.0291	1.37124	1.19834	1.14452	1.09346	1.02616
13.039	1474.13	926.676	566.567	215.59	140.828	71.4995	16.6627	6.47874	1.91115	1.38358			13.039	1.37109	1.19825	1.14457	1.09335	1.0266
13.049	1473.34	926.5	566.506	215.583	140.832	71.4926	16.665	6.47687	1.91136	1.38309			13.049	1.37095	1.19822	1.1446	1.09324	1.02674
13.0589	1472.66	926.323	566.445	215.578	140.832	71.4913	16.6651	6.475	1.90963	1.38233			13.0589	1.3708	1.19819	1.1446	1.09322	1.02674
13.0689	1472.25	926.147	566.369	215.573	140.832	71.4899	16.6652	6.47314	1.9079	1.38145			13.0689	1.37062	1.19816	1.1446	1.0932	1.02675
13.0788	1471.84	925.971	566.287	215.563	140.832	71.4926	16.6625	6.47384	1.90617	1.38066			13.0788	1.37042	1.19811	1.1446	1.09324	1.02659
13.0888	1471.43	925.735	566.206	215.552	140.832	71.5054	16.6586	6.47572	1.90444	1.38085			13.0888	1.37022	1.19804	1.1446	1.09344	1.02635
13.0987	1471.01	925.401	566.124	215.54	140.832	71.5182	16.6548	6.4776	1.90271	1.38104			13.0987	1.37002	1.19798	1.1446	1.09364	1.02611
13.1087	1470.6	925.067	566.042	215.521	140.832	71.5294	16.6569	6.47948	1.90378	1.38118			13.1087	1.36982	1.19788	1.1446	1.09381	1.02624
13.1186	1470.09	924.732	565.96	215.494	140.832	71.5192	16.6593	6.48136	1.90622	1.38123			13.1186	1.36963	1.19772	1.1446	1.09365	1.02639
13.1286	1469.4	924.398	565.852	215.466	140.832	71.5089	16.6617	6.48029	1.90867	1.38128			13.1286	1.36937	1.19757	1.1446	1.09349	1.02653
13.1385	1468.72	924.064	565.736	215.453	140.832	71.5038	16.66	6.47828	1.91111	1.38104			13.1385	1.36908	1.19749	1.1446	1.09341	1.02643
13.1485	1468.03	923.83	565.62	215.447	140.832	71.5135	16.6582	6.47628	1.91355	1.3807			13.1485	1.3688	1.19746	1.1446	1.09356	1.02632
13.1584	1467.35	923.628	565.504	215.441	140.831	71.5233	16.6569	6.47428	1.916	1.38069			13.1584	1.36852	1.19743	1.1446	1.09371	1.02624
13.1684	1466.66	923.427	565.388	215.43	140.823	71.5243	16.6572	6.47227	1.91844	1.38107			13.1684	1.36824	1.19737	1.14453	1.09373	1.02626
13.1783	1466.1	923.225	565.3	215.412	140.814	71.5142	16.6575	6.47027	1.92088	1.38146			13.1783	1.36803	1.19727	1.14446	1.09357	1.02628
13.1883	1465.56	923.023	565.222	215.394	140.806	71.5041	16.6573	6.47139	1.91799	1.38183			13.1883	1.36784	1.19717	1.14439	1.09342	1.02627
13.1982	1465.03	922.769	565.145	215.385	140.797	71.4903	16.656	6.4753	1.9147	1.38219			13.1982	1.36765	1.19712	1.14432	1.09321	1.02619
13.2081	1464.49	922.444	565.067	215.388	140.788	71.4686	16.6547	6.47921	1.91141	1.38255			13.2081	1.36747	1.19713	1.14425	1.09288	1.02611
13.2181	1463.96	922.119	564.99	215.391	140.78	71.447	16.6541	6.48312	1.90812	1.38304			13.2181	1.36728	1.19715	1.14418	1.09255	1.02607
13.228	1463.37	921.794	564.911	215.387	140.771	71.4508	16.6538	6.48703	1.90483	1.38353			13.228	1.36709	1.19713	1.14411	1.0926	1.02605
13.238	1462.71	921.469	564.821	215.354	140.762	71.4653	16.6535	6.49094	1.90344	1.38277			13.238	1.36687	1.19695	1.14404	1.09283	1.02603
13.2479	1462.05	921.149	564.731	215.321	140.754	71.4797	16.6534	6.4895	1.90491	1.38147			13.2479	1.36665	1.19676	1.14397	1.09305	1.02603
13.2579	1461.39	920.883	564.641	215.293	140.745	71.483	16.6534	6.4867	1.90638	1.38017			13.2579	1.36643	1.19661	1.1439	1.0931	1.02603
13.2678	1460.73	920.617	564.551	215.275	140.736	71.4787	16.6534	6.4839	1.90785	1.38115			13.2678	1.36622	1.19651	1.14382	1.09303	1.02603
13.2778	1460.12	920.352	564.462	215.256	140.727	71.4744	16.6514	6.48109	1.90931	1.38215			13.2778	1.366	1.1964	1.14375	1.09297	1.0259
13.2877	1459.53	920.086	564.367	215.239	140.717	71.4789	16.6491	6.47829	1.91078	1.38261			13.2877	1.36577	1.19631	1.14366	1.09303	1.02576
13.2977	1458.94	919.82	564.271	215.224	140.706	71.4859	16.6468	6.47568	1.91091	1.38159			13.2977	1.36554	1.19622	1.14358	1.09314	1.02562
13.3076	1458.35	919.533	564.174	215.208	140.701	71.4929	16.6431	6.47572	1.91004	1.38062			13.3076	1.3653	1.19614	1.14354	1.09325	1.02539
13.3176	1457.76	919.242	564.077	215.196	140.7	71.4878	16.6386	6.47575	1.90916	1.38044			13.3176	1.36507	1.19606	1.14353	1.09317	1.02512
13.3275	1457.21	918.951	563.981	215.196	140.698	71.4789	16.6342	6.47579	1.90828	1.38025			13.3275	1.36484	1.19607	1.14351	1.09303	1.02484
13.3375	1456.65	918.66	563.887	215.197	140.692	71.4721	16.6354	6.47582	1.9074	1.38032			13.3375	1.36461	1.19607	1.14347	1.09293	1.02492
13.3474	1456.1	918.371	563.807	215.191	140.678	71.4771	16.6434	6.47586	1.90667	1.38113			13.3474	1.36442	1.19604	1.14335	1.09301	1.02541
13.3574	1455.54	918.084	563.728	215.174	140.664	71.4822	16.6515	6.47589	1.9068	1.38195			13.3574	1.36422	1.19595	1.14324	1.09308	1.02591
13.3673	1454.99	917.797	563.648	215.158	140.656	71.4868	16.6558	6.47554	1.90693	1.3822			13.3673	1.36403	1.19586	1.14317	1.09315	1.02617
13.3773	1454.38	917.51	563.569	215.141	140.655	71.4909	16.6567	6.47516	1.90707	1.38195			13.3773	1.36384	1.19576	1.14316	1.09322	1.02623
13.3872	1453.77	917.223	563.489	215.113	140.653	71.4951	16.6577	6.47478	1.9072	1.3817			13.3872	1.36365	1.19561	1.14315	1.09328	1.02629
13.3971	1453.16	916.944	563.413	215.086	140.652	71.4957	16.6583	6.4744	1.90733	1.38213			13.3971	1.36346	1.19546	1.14314	1.09329	1.02633
13.4071	1452.55	916.683	563.339	215.065	140.653	71.4929	16.6581	6.47399	1.90737	1.38283			13.4071	1.36328	1.19534	1.14314	1.09325	1.02631
13.417	1451.94	916.421	563.265	215.059	140.653	71.4902	16.6579	6.47353	1.90706	1.38327			13.417	1.3631	1.19531	1.14314	1.09321	1.0263
13.427	1451.33	916.16	563.191	215.053	140.651	71.4762	16.6561	6.47306	1.90675	1.38355			13.427	1.36292	1.19527	1.14313	1.09299	1.02619
13.4369	1450.73	915.899	563.117	215.047	140.646	71.4595	16.6527	6.4726	1.90644	1.38382			13.4369	1.36275	1.19524	1.14309	1.09274	1.02598
13.4469	1450.12	915.639	563.043	215.038	140.642	71.4445	16.6494	6.47291	1.90613	1.38322			13.4469	1.36257	1.19519	1.14306	1.09251	1.02578
13.4568	1449.51	915.401	562.958	215.029	140.638	71.4465	16.6465	6.47401	1.90582	1.38238			13.4568	1.36236	1.19514	1.14302	1.09254	1.0256
13.4668	1448.91	915.163	562.868	215.02	140.634	71.4486	16.6481	6.47512	1.90558	1.38169			13.4668	1.36214	1.19509	1.143	1.09257	1.0257
13.4767	1448.3	914.926	562.779	215.006	140.631	71.4507	16.6497	6.47623	1.90607	1.38164			13.4767	1.36193	1.19501	1.14297	1.0926	1.0258
13.4867	1447.7	914.688	562.689	214.99	140.627	71.4568	16.6513	6.47734	1.90657	1.38158			13.4867	1.36171	1.19492	1.14294	1.0927	1.0259
13.4966	1447.1	914.45	562.599	214.975	140.615	71.4635	16.6528	6.47831	1.90706	1.38133			13.4966	1.36149	1.19484	1.14284	1.0928	1.02599
13.5066	1446.5	914.2	562.509	214.956	140.603	71.4677	16.6543	6.47723	1.90756	1.38092			13.5066	1.36128	1.19473	1.14274	1.09286	1.02608
13.5165	1445.87	913.936	562.431	214.93	140.591	71.4583	16.6558	6.47615	1.90805	1.3807			13.5165	1.36108	1.19459	1.14264	1.09272	1.02617
13.5265	1445.24	913.671	562.355	214.904	140.591	71.4489	16.6577	6.47507	1.90783	1.38104			13.5265	1.3609	1.19444	1.14264	1.09258	1.02629
13.5364	1444.6	913.407	562.28	214.888	140.595	71.445	16.6597	6.47398	1.90723	1.38138			13.5364	1.36072	1.19435	1.14267	1.09252	1.02641
13.5463	1443.96	913.142	562.205	214.891	140.599	71.4457	16.6617	6.4729	1.90662	1.38169			13.5463	1.36054	1.19437	1.1427	1.09253	1.02654
13.5563	1443.39	912.878	562.13	214.895	140.584	71.4463	16.6605	6.47371	1.90602	1.38197			13.5563	1.36036	1.19439	1.14258	1.09254	1.02646
13.5662	1442.93	912.635	562.054	214.896	140.567	71.4448	16.6591	6.47521	1.90541	1.38226			13.5662	1.36017	1.1944	1.14245	1.09251	1.02638
13.5762	1442.47	912.396	561.984	214.883	140.551	71.4404	16.6577	6.47671	1.90481	1.38242			13.5762	1.36	1.19433	1.14232	1.09244	1.02629
13.5861	1442	912.158	561.915	214.871	140.547	71.4359	16.6562	6.47821	1.9042	1.38258			13.5861	1.35984	1.19426	1.14228	1.09238	1.0262
13.5961	1441.54	911.919	561.845	214.856	140.547	71.4316	16.6547	6.47971	1.9048	1.38267			13.5961	1.35967	1.19418	1.14229	1.09231	1.0261
13.606	1440.97	911.681	561.776	214.829	140.547	71.4274	16.6531	6.48074	1.90616	1.38245			13.606	1.3595	1.19403	1.14229	1.09225	1.02601
13.616	1440.28	911.442	561.707	214.802	140.552	71.4232	16.6526	6.47996	1.90752	1.38223			13.616	1.35933	1.19388	1.14233	1.09218	1.02597
13.6259	1439.6	911.204	561.637	214.781	140.557	71.4283	16.652	6.47918	1.90888	1.38192			13.6259	1.35916	1.19376	1.14237	1.09226	1.02594
13.6359	1438.92	910.966	561.555	214.774	140.562	71.4345	16.6514	6.4784	1.91024	1.38151			13.6359	1.35896	1.19372	1.14241	1.09235	1.0259
13.6458	1438.23	910.728	561.463	214.767	140.561	71.4406	16.6517	6.47762	1.9116	1.3812			13.6458	1.35874	1.19368	1.1424	1.09245	1.02592
13.6558	1437.57	910.49	561.372	214.759	140.558	71.4451	16.6522	6.4782	1.91266	1.38116			13.6558	1.35852	1.19364	1.14237	1.09252	1.02595
13.6657	1436.92	910.252	561.28	214.741	140.554	71.4494	16.6528	6.48025	1.91235	1.38112			13.6657	1.3583	1.19354	1.14234	1.09258	1.02599
13.6757	1436.27	910.007	561.188	214.722	140.544	71.4519	16.6512	6.4823	1.91204	1.38164			13.6757	1.35808	1.19343	1.14226	1.09262	1.02589
13.6856	1435.62	909.75	561.097	214.71	140.531	71.446	16.6496	6.48435	1.91172	1.38232			13.6856	1.35786	1.19336	1.14216	1.09253	1.02579
13.6956	1434.99	909.494	561.013	214.715	140.519	71.4401	16.6479	6.48447	1.91141	1.38285			13.6956	1.35765	1.19339	1.14205	1.09244	1.02569
13.7055	1434.4	909.237	560.931	214.72	140.518	71.4345	16.6477	6.48112	1.9111	1.38253			13.7055	1.35745	1.19342	1.14205	1.09235	1.02567
13.7154	1433.81	908.981	560.849	214.724	140.527	71.4292	16.6479	6.47778	1.91073	1.38222			13.7154	1.35726	1.19345	1.14213	1.09227	1.02569
13.7254	1433.22	908.725	560.767	214.697	140.537	71.424	16.6482	6.47443	1.91024	1.38199			13.7254	1.35706	1.19329	1.1422	1.09219	1.02571
13.7353	1432.63	908.477	560.685	214.669	140.525	71.4213	16.6495	6.47108	1.90975	1.38186			13.7353	1.35686	1.19314	1.1421	1.09215	1.02578
13.7453	1432.03	908.23	560.609	214.644	140.505	71.427	16.6508	6.46947	1.90927	1.38181			13.7453	1.35668	1.193	1.14195	1.09224	1.02586
13.7552	1431.42	907.983	560.542	214.626	140.486	71.4327	16.6521	6.47366	1.90878	1.38204			13.7552	1.35651	1.1929	1.14179	1.09233	1.02595
13.7652	1430.81	907.736	560.474	214.609	140.48	71.4341	16.6505	6.47786	1.90849	1.38227			13.7652	1.35635	1.1928	1.14174	1.09235	1.02585
13.7751	1430.2	907.488	560.407	214.593	140.502	71.4297	16.6478	6.48205	1.90957	1.3824			13.7751	1.35619	1.19271	1.14192	1.09228	1.02568
13.7851	1429.59	907.251	560.339	214.581	140.524	71.4254	16.6451	6.48625	1.91066	1.38246			13.7851	1.35602	1.19265	1.1421	1.09222	1.02551
13.795	1428.94	907.017	560.272	214.569	140.523	71.4243	16.6436	6.48368	1.91174	1.3824			13.795	1.35586	1.19258	1.14209	1.0922	1.02542
13.805	1428.3	906.783	560.202	214.558	140.497	71.4361	16.6422	6.48042	1.91283	1.38123			13.805	1.35569	1.19252	1.14188	1.09238	1.02533
13.8149	1427.66	906.55	560.13	214.54	140.471	71.4479	16.6408	6.47715	1.91219	1.38007			13.8149	1.35552	1.19242	1.14167	1.09256	1.02525
13.8249	1427.02	906.316	560.058	214.521	140.45	71.4489	16.6434	6.47389	1.9108	1.37968			13.8249	1.35534	1.19232	1.14149	1.09258	1.02541
13.8348	1426.36	906.081	559.986	214.505	140.437	71.4386	16.6471	6.47158	1.90941	1.37951			13.8348	1.35517	1.19223	1.14139	1.09242	1.02564
13.8447	1425.68	905.843	559.915	214.496	140.425	71.4283	16.6508	6.47355	1.90803	1.37948			13.8447	1.355	1.19218	1.14129	1.09226	1.02587
13.8547	1425.01	905.605	559.839	214.487	140.419	71.4176	16.6526	6.47551	1.90702	1.38006			13.8547	1.35481	1.19213	1.14125	1.0921	1.02597
13.8646	1424.33	905.367	559.747	214.478	140.424	71.4061	16.654	6.47748	1.90785	1.38065			13.8646	1.35459	1.19208	1.14129	1.09192	1.02606
13.8746	1423.7	905.128	559.655	214.465	140.43	71.3946	16.6554	6.47945	1.90869	1.38109			13.8746	1.35437	1.192	1.14133	1.09174	1.02615
13.8845	1423.11	904.89	559.562	214.449	140.433	71.3959	16.653	6.48142	1.90953	1.38141			13.8845	1.35414	1.19192	1.14136	1.09177	1.026
13.8945	1422.52	904.634	559.47	214.434	140.427	71.4014	16.6459	6.48217	1.91036	1.38179			13.8945	1.35392	1.19183	1.14131	1.09185	1.02556
13.9044	1421.92	904.364	559.378	214.419	140.42	71.4068	16.6388	6.48193	1.9112	1.38225			13.9044	1.3537	1.19175	1.14126	1.09193	1.02513
13.9144	1421.33	904.094	559.295	214.405	140.418	71.4096	16.6427	6.48169	1.911	1.38271			13.9144	1.3535	1.19167	1.14124	1.09197	1.02537
13.9243	1420.76	903.823	559.213	214.391	140.419	71.4109	16.6504	6.48145	1.90949	1.38319			13.9243	1.3533	1.19159	1.14124	1.09199	1.02584
13.9343	1420.2	903.553	559.13	214.379	140.419	71.411	16.6581	6.48122	1.90798	1.38367			13.9343	1.3531	1.19153	1.14124	1.092	1.02632
13.9442	1419.64	903.286	559.048	214.368	140.414	71.407	16.6616	6.48226	1.90647	1.38404			13.9442	1.3529	1.19147	1.1412	1.09193	1.02653
13.9542	1419.08	903.034	558.966	214.357	140.403	71.403	16.6612	6.48341	1.90496	1.38399			13.9542	1.3527	1.19141	1.14112	1.09187	1.0265
13.9641	1418.52	902.782	558.875	214.343	140.393	71.3973	16.6607	6.48456	1.90454	1.38392			13.9641	1.35248	1.19133	1.14103	1.09179	1.02648
13.9741	1417.94	902.529	558.778	214.329	140.382	71.3785	16.6565	6.48571	1.90567	1.38326			13.9741	1.35225	1.19125	1.14094	1.0915	1.02622
13.984	1417.34	902.277	558.681	214.315	140.37	71.3597	16.6499	6.48655	1.9068	1.3826			13.984	1.35201	1.19117	1.14085	1.09121	1.02581
13.994	1416.73	902.031	558.585	214.296	140.359	71.3521	16.6433	6.48468	1.90793	1.38199			13.994	1.35178	1.19106	1.14076	1.09109	1.0254
14.0039	1416.13	901.801	558.488	214.274	140.358	71.3613	16.6424	6.48282	1.90906	1.38142			14.0039	1.35154	1.19094	1.14075	1.09124	1.02535
14.0138	1415.53	901.572	558.402	214.253	140.367	71.3704	16.6416	6.48095	1.91019	1.38084			14.0138	1.35134	1.19082	1.14082	1.09138	1.0253
14.0238	1414.98	901.342	558.322	214.253	140.377	71.3683	16.6408	6.47908	1.90901	1.38033			14.0238	1.35114	1.19082	1.1409	1.09134	1.02525
14.0337	1414.42	901.113	558.243	214.256	140.377	71.361	16.6453	6.47751	1.90753	1.37982			14.0337	1.35095	1.19084	1.1409	1.09123	1.02553
14.0437	1413.87	900.883	558.163	214.259	140.374	71.3537	16.65	6.47957	1.90605	1.38002			14.0437	1.35076	1.19086	1.14088	1.09112	1.02582
14.0536	1413.31	900.646	558.084	214.236	140.371	71.359	16.6535	6.48163	1.90457	1.38043			14.0536	1.35057	1.19073	1.14086	1.0912	1.02603
14.0636	1412.74	900.403	558.006	214.205	140.365	71.374	16.6537	6.48369	1.90309	1.3809			14.0636	1.35038	1.19056	1.1408	1.09143	1.02604
14.0735	1412.14	900.161	557.953	214.175	140.357	71.389	16.6538	6.48575	1.90378	1.38145			14.0735	1.35025	1.19039	1.14074	1.09166	1.02605
14.0835	1411.54	899.918	557.901	214.173	140.349	71.3874	16.6538	6.48781	1.90518	1.38214			14.0835	1.35012	1.19038	1.14067	1.09163	1.02605
14.0934	1410.94	899.675	557.848	214.171	140.334	71.3849	16.6498	6.48907	1.90657	1.38289			14.0934	1.34999	1.19037	1.14055	1.0916	1.02581
14.1034	1410.34	899.433	557.795	214.168	140.318	71.3824	16.6458	6.48789	1.90797	1.38312			14.1034	1.34987	1.19036	1.14043	1.09156	1.02556
14.1133	1409.82	899.191	557.742	214.157	140.304	71.3675	16.6445	6.4867	1.90936	1.38332			14.1133	1.34974	1.19029	1.14031	1.09133	1.02548
14.1233	1409.31	898.95	557.663	214.144	140.3	71.3518	16.6465	6.48551	1.91075	1.38339			14.1233	1.34955	1.19022	1.14027	1.09109	1.0256
14.1332	1408.81	898.709	557.561	214.131	140.296	71.3361	16.6485	6.48433	1.91032	1.38275			14.1332	1.3493	1.19015	1.14024	1.09085	1.02572
14.1432	1408.3	898.467	557.459	214.115	140.297	71.3381	16.649	6.48353	1.90823	1.38115			14.1432	1.34905	1.19006	1.14026	1.09088	1.02575
14.1531	1407.79	898.226	557.356	214.1	140.307	71.3417	16.6473	6.48273	1.90614	1.38047			14.1531	1.3488	1.18998	1.14034	1.09094	1.02565
14.1631	1407.42	897.985	557.254	214.084	140.317	71.346	16.6455	6.48192	1.90405	1.37992			14.1631	1.34856	1.18989	1.14042	1.091	1.02554
14.173	1407.07	897.744	557.16	214.063	140.314	71.352	16.6457	6.48112	1.90196	1.3798			14.173	1.34833	1.18977	1.14039	1.09109	1.02555
14.1829	1406.71	897.502	557.087	214.041	140.28	71.358	16.646	6.48126	1.90242	1.37979			14.1829	1.34815	1.18965	1.14012	1.09119	1.02557
14.1929	1406.35	897.261	557.014	214.022	140.247	71.367	16.6464	6.48181	1.90399	1.38022			14.1929	1.34798	1.18954	1.13984	1.09132	1.02559
14.2028	1405.99	897.02	556.941	214.012	140.252	71.3773	16.6471	6.48235	1.90556	1.38111			14.2028	1.3478	1.18949	1.13989	1.09148	1.02564
14.2128	1405.54	896.778	556.868	214.002	140.267	71.3875	16.6478	6.4829	1.90713	1.38221			14.2128	1.34762	1.18943	1.14001	1.09164	1.02568
14.2227	1404.85	896.537	556.795	213.991	140.283	71.3803	16.6483	6.48344	1.90784	1.38375			14.2227	1.34745	1.18937	1.14014	1.09153	1.02571
14.2327	1404.16	896.296	556.693	213.98	140.285	71.3682	16.6484	6.4837	1.90629	1.38469			14.2327	1.3472	1.18931	1.14016	1.09134	1.02572
14.2426	1403.46	896.054	556.59	213.969	140.285	71.3561	16.6485	6.48381	1.90475	1.3845			14.2426	1.34695	1.18925	1.14016	1.09116	1.02572
14.2526	1402.77	895.813	556.487	213.947	140.275	71.3443	16.6478	6.48392	1.9032	1.38395			14.2526	1.3467	1.18913	1.14007	1.09098	1.02568
14.2625	1402.2	895.572	556.384	213.922	140.246	71.3325	16.6463	6.48404	1.90165	1.38311			14.2625	1.34645	1.18899	1.13984	1.0908	1.02559
14.2725	1401.63	895.331	556.286	213.897	140.217	71.3281	16.6447	6.48415	1.9001	1.38177			14.2725	1.34621	1.18885	1.1396	1.09073	1.02549
14.2824	1401.06	895.089	556.2	213.893	140.199	71.3328	16.6431	6.48519	1.90201	1.38051			14.2824	1.34601	1.18882	1.13945	1.0908	1.02539
14.2924	1400.49	894.848	556.114	213.896	140.203	71.3374	16.6415	6.48627	1.90453	1.38			14.2924	1.3458	1.18884	1.13949	1.09087	1.02529
14.3023	1399.97	894.601	556.028	213.895	140.207	71.343	16.6399	6.48736	1.90706	1.37984			14.3023	1.34559	1.18883	1.13952	1.09096	1.02519
14.3123	1399.52	894.354	555.941	213.863	140.2	71.3487	16.6415	6.48845	1.90959	1.38015			14.3123	1.34538	1.18866	1.13946	1.09104	1.02529
14.3222	1399.07	894.106	555.87	213.831	140.187	71.3511	16.643	6.48945	1.91212	1.38053			14.3222	1.34521	1.18848	1.13936	1.09108	1.02538
14.3322	1398.62	893.859	555.805	213.805	140.174	71.3418	16.6441	6.48674	1.91079	1.38097			14.3322	1.34505	1.18834	1.13925	1.09094	1.02546
14.3421	1398.17	893.612	555.74	213.797	140.174	71.3326	16.6451	6.48402	1.90862	1.38159			14.3421	1.34489	1.18829	1.13925	1.0908	1.02551
14.3521	1397.69	893.392	555.675	213.789	140.186	71.3278	16.646	6.48131	1.90644	1.38237			14.3521	1.34473	1.18825	1.13935	1.09072	1.02557
14.362	1397.12	893.188	555.609	213.779	140.199	71.3249	16.6447	6.47859	1.90427	1.38347			14.362	1.34458	1.18819	1.13945	1.09068	1.02549
14.372	1396.54	892.984	555.53	213.768	140.202	71.322	16.642	6.47588	1.90209	1.38411			14.372	1.34439	1.18813	1.13948	1.09063	1.02532
14.3819	1395.97	892.781	555.437	213.758	140.204	71.3234	16.6396	6.47486	1.90557	1.38434			14.3819	1.34416	1.18807	1.1395	1.09066	1.02517
14.3918	1395.39	892.577	555.344	213.74	140.206	71.3258	16.6398	6.47797	1.90908	1.38374			14.3918	1.34394	1.18798	1.13951	1.09069	1.02519
14.4018	1394.85	892.373	555.251	213.721	140.196	71.3284	16.6401	6.48109	1.91259	1.38305			14.4018	1.34371	1.18787	1.13944	1.09073	1.02521
14.4117	1394.32	892.148	555.158	213.703	140.186	71.3323	16.6404	6.48421	1.9161	1.38211			14.4117	1.34349	1.18777	1.13935	1.09079	1.02522
14.4217	1393.79	891.923	555.07	213.695	140.175	71.3363	16.6423	6.48733	1.91961	1.38108			14.4217	1.34327	1.18772	1.13926	1.09085	1.02534
14.4316	1393.26	891.697	554.995	213.687	140.162	71.3407	16.6443	6.48955	1.91891	1.38006			14.4316	1.34309	1.18768	1.13915	1.09092	1.02547
14.4416	1392.72	891.472	554.92	213.678	140.149	71.3474	16.6463	6.48719	1.91609	1.38009			14.4416	1.34291	1.18763	1.13905	1.09102	1.02559
14.4515	1392.13	891.246	554.845	213.665	140.136	71.3542	16.6467	6.48483	1.91327	1.38038			14.4515	1.34273	1.18756	1.13894	1.09113	1.02561
14.4615	1391.54	891.021	554.77	213.652	140.129	71.3597	16.6471	6.48247	1.91045	1.38114			14.4615	1.34255	1.18749	1.13889	1.09121	1.02564
14.4714	1390.95	890.796	554.694	213.639	140.124	71.3405	16.6475	6.48012	1.90764	1.38181			14.4714	1.34236	1.18741	1.13885	1.09092	1.02566
14.4814	1390.37	890.572	554.616	213.628	140.12	71.3212	16.6462	6.47894	1.90832	1.38241			14.4814	1.34217	1.18735	1.13881	1.09062	1.02558
14.4913	1389.76	890.347	554.532	213.617	140.125	71.3083	16.6443	6.48008	1.90966	1.38434			14.4913	1.34197	1.18729	1.13886	1.09043	1.02546
14.5013	1389.16	890.122	554.449	213.606	140.13	71.3165	16.6424	6.48123	1.91101	1.38517			14.5013	1.34177	1.18723	1.1389	1.09055	1.02535
14.5112	1388.56	889.897	554.366	213.593	140.135	71.3247	16.6384	6.48237	1.91235	1.38418			14.5112	1.34157	1.18716	1.13894	1.09068	1.0251
14.5212	1387.96	889.698	554.282	213.58	140.131	71.3217	16.6343	6.48352	1.91275	1.38304			14.5212	1.34137	1.18709	1.13891	1.09063	1.02485
14.5311	1387.49	889.509	554.202	213.567	140.127	71.3118	16.6301	6.48264	1.9111	1.38181			14.5311	1.34117	1.18701	1.13888	1.09048	1.02459
14.541	1387.05	889.32	554.134	213.554	140.121	71.3019	16.634	6.48157	1.90944	1.38107			14.541	1.34101	1.18694	1.13883	1.09033	1.02483
14.551	1386.61	889.131	554.066	213.54	140.112	71.2969	16.6398	6.4805	1.90779	1.38066			14.551	1.34084	1.18686	1.13875	1.09025	1.02519
14.5609	1386.17	888.942	553.997	213.526	140.102	71.2953	16.6456	6.47943	1.90613	1.38034			14.5609	1.34068	1.18679	1.13867	1.09023	1.02555
14.5709	1385.74	888.744	553.929	213.515	140.093	71.2936	16.6439	6.47933	1.90509	1.38017			14.5709	1.34051	1.18673	1.13859	1.0902	1.02544
14.5808	1385.23	888.524	553.861	213.506	140.083	71.2973	16.6421	6.48022	1.90432	1.38029			14.5808	1.34035	1.18668	1.13852	1.09026	1.02533
14.5908	1384.66	888.304	553.791	213.497	140.074	71.3011	16.6406	6.48111	1.90356	1.38165			14.5908	1.34018	1.18662	1.13844	1.09032	1.02523
14.6007	1384.08	888.085	553.721	213.486	140.071	71.3046	16.6423	6.482	1.90279	1.38271			14.6007	1.34001	1.18656	1.13841	1.09037	1.02534
14.6107	1383.51	887.865	553.65	213.473	140.074	71.3046	16.644	6.48289	1.90202	1.38294			14.6107	1.33984	1.18649	1.13844	1.09037	1.02545
14.6206	1382.94	887.646	553.58	213.46	140.077	71.3046	16.6442	6.48383	1.90181	1.38318			14.6206	1.33967	1.18642	1.13846	1.09037	1.02546
14.6306	1382.4	887.409	553.509	213.444	140.078	71.3021	16.6417	6.48561	1.90203	1.38345			14.6306	1.33949	1.18633	1.13847	1.09033	1.02531
14.6405	1381.86	887.172	553.439	213.427	140.066	71.2976	16.6393	6.48739	1.90225	1.38371			14.6405	1.33932	1.18623	1.13837	1.09026	1.02516
14.6505	1381.31	886.935	553.366	213.41	140.054	71.2932	16.6389	6.48917	1.90247	1.38377			14.6505	1.33915	1.18614	1.13827	1.09019	1.02513
14.6604	1380.77	886.698	553.293	213.403	140.043	71.2958	16.6411	6.49096	1.90269	1.38356			14.6604	1.33897	1.1861	1.13819	1.09023	1.02527
14.6704	1380.29	886.459	553.219	213.403	140.039	71.3044	16.6433	6.48977	1.90346	1.38178			14.6704	1.33879	1.1861	1.13816	1.09037	1.0254
14.6803	1379.81	886.216	553.146	213.404	140.034	71.3126	16.6437	6.48754	1.90433	1.38001			14.6803	1.33862	1.18611	1.13812	1.09049	1.02543
14.6903	1379.33	885.974	553.073	213.385	140.029	71.3049	16.6435	6.48531	1.90521	1.37957			14.6903	1.33844	1.186	1.13808	1.09037	1.02542
14.7002	1378.86	885.731	552.995	213.362	140.02	71.2972	16.6433	6.48308	1.90608	1.37924			14.7002	1.33825	1.18587	1.138	1.09025	1.0254
14.7101	1378.35	885.489	552.913	213.339	140.01	71.291	16.6429	6.48269	1.90696	1.37928			14.7101	1.33805	1.18575	1.13792	1.09016	1.02538
14.7201	1377.74	885.263	552.831	213.317	140.003	71.2905	16.6425	6.48403	1.90646	1.37947			14.7201	1.33785	1.18562	1.13786	1.09015	1.02535
14.73	1377.13	885.103	552.749	213.295	140	71.29	16.642	6.48537	1.9051	1.38043			14.73	1.33765	1.1855	1.13784	1.09015	1.02532
14.74	1376.52	884.943	552.667	213.275	139.996	71.2895	16.6407	6.4867	1.90374	1.3819			14.74	1.33746	1.18539	1.13781	1.09014	1.02524
14.7499	1375.92	884.782	552.588	213.27	139.994	71.2889	16.6393	6.48784	1.90238	1.38302			14.7499	1.33727	1.18536	1.13779	1.09013	1.02516
14.7599	1375.34	884.622	552.515	213.265	140	71.2883	16.638	6.48852	1.90102	1.38407			14.7599	1.33709	1.18533	1.13784	1.09012	1.02507
14.7698	1374.76	884.462	552.443	213.26	140.007	71.2865	16.6415	6.4892	1.90162	1.38468			14.7698	1.33691	1.18531	1.13789	1.09009	1.0253
14.7798	1374.19	884.233	552.37	213.244	140.009	71.2834	16.6465	6.48987	1.90276	1.38498			14.7798	1.33674	1.18522	1.13791	1.09004	1.0256
14.7897	1373.62	883.995	552.298	213.229	140.006	71.2803	16.6514	6.49055	1.90391	1.38475			14.7897	1.33656	1.18513	1.13788	1.09	1.0259
14.7997	1373.08	883.758	552.225	213.213	140.002	71.2863	16.6496	6.49038	1.90505	1.38393			14.7997	1.33639	1.18504	1.13786	1.09009	1.02579
14.8096	1372.55	883.52	552.151	213.198	139.997	71.3028	16.6476	6.48927	1.90619	1.38303			14.8096	1.33621	1.18496	1.13781	1.09034	1.02567
14.8196	1372.01	883.282	552.077	213.183	139.988	71.3193	16.6456	6.48816	1.90647	1.3821			14.8196	1.33603	1.18488	1.13774	1.09059	1.02554
14.8295	1371.48	883.056	552.004	213.169	139.978	71.2991	16.6436	6.48705	1.9063	1.38121			14.8295	1.33585	1.1848	1.13766	1.09029	1.02542
14.8394	1371.06	882.837	551.93	213.157	139.971	71.2773	16.6416	6.4857	1.90614	1.38038			14.8394	1.33567	1.18474	1.1376	1.08995	1.0253
14.8494	1370.65	882.618	551.856	213.146	139.964	71.2685	16.6398	6.48303	1.90597	1.38			14.8494	1.33549	1.18467	1.13755	1.08982	1.02519
14.8593	1370.24	882.399	551.784	213.135	139.958	71.276	16.6397	6.48035	1.90581	1.38051			14.8593	1.33532	1.18461	1.13749	1.08993	1.02518
14.8693	1369.83	882.18	551.714	213.124	139.954	71.2836	16.6396	6.47767	1.90565	1.38091			14.8693	1.33515	1.18455	1.13747	1.09005	1.02518
14.8792	1369.42	881.952	551.643	213.114	139.952	71.2855	16.6399	6.475	1.90647	1.38121			14.8792	1.33498	1.1845	1.13745	1.09008	1.02519
14.8892	1368.94	881.714	551.573	213.102	139.949	71.2824	16.643	6.47232	1.90751	1.38181			14.8892	1.33481	1.18443	1.13742	1.09003	1.02538
14.8991	1368.42	881.477	551.502	213.088	139.934	71.2792	16.6461	6.47284	1.90854	1.38303			14.8991	1.33464	1.18435	1.1373	1.08998	1.02557
14.9091	1367.9	881.24	551.431	213.075	139.919	71.2709	16.6452	6.47784	1.90957	1.38405			14.9091	1.33446	1.18428	1.13718	1.08985	1.02552
14.919	1367.38	881.003	551.348	213.062	139.91	71.2626	16.6406	6.48284	1.91053	1.38433			14.919	1.33426	1.18421	1.13711	1.08973	1.02524
14.929	1366.83	880.777	551.265	213.051	139.915	71.2536	16.636	6.48784	1.91122	1.38435			14.929	1.33406	1.18414	1.13715	1.08959	1.02495
14.9389	1366.24	880.568	551.182	213.039	139.919	71.2434	16.6339	6.49211	1.91191	1.38398			14.9389	1.33386	1.18408	1.13718	1.08943	1.02483
14.9489	1365.66	880.359	551.099	213.019	139.92	71.2332	16.6344	6.48916	1.9126	1.38364			14.9489	1.33366	1.18397	1.13719	1.08928	1.02486
14.9588	1365.08	880.15	551.016	212.996	139.921	71.2288	16.6349	6.4862	1.91329	1.38336			14.9588	1.33346	1.18384	1.13719	1.08921	1.02489
14.9688	1364.5	879.94	550.947	212.975	139.921	71.2334	16.6402	6.48325	1.91398	1.383			14.9688	1.33329	1.18372	1.1372	1.08928	1.02521
14.9787	1363.94	879.725	550.88	212.975	139.914	71.2381	16.6456	6.4803	1.9136	1.38228			14.9787	1.33313	1.18372	1.13714	1.08935	1.02555
14.9887	1363.38	879.499	550.813	212.975	139.904	71.2479	16.6504	6.48034	1.91243	1.38156			14.9887	1.33297	1.18372	1.13706	1.0895	1.02584
14.9986	1362.81	879.273	550.745	212.975	139.895	71.2593	16.6464	6.48376	1.91127	1.38086			14.9986	1.33281	1.18372	1.13699	1.08968	1.02559
15.0085	1362.24	879.047	550.678	212.956	139.889	71.2707	16.6424	6.48719	1.9101	1.38017			15.0085	1.33264	1.18362	1.13694	1.08985	1.02535
15.0185	1361.66	878.821	550.603	212.935	139.884	71.2746	16.6403	6.4903	1.90898	1.37951			15.0185	1.33246	1.1835	1.13689	1.08991	1.02522
15.0284	1361.09	878.639	550.525	212.92	139.878	71.2746	16.6414	6.48748	1.90872	1.37915			15.0284	1.33227	1.18342	1.13685	1.08991	1.02529
15.0384	1360.51	878.459	550.448	212.916	139.873	71.2744	16.6426	6.48466	1.90846	1.38058			15.0384	1.33209	1.18339	1.13681	1.08991	1.02536
15.0483	1359.99	878.28	550.37	212.911	139.868	71.2681	16.6425	6.48184	1.9082	1.38169			15.0483	1.3319	1.18337	1.13677	1.08981	1.02536
15.0583	1359.51	878.1	550.293	212.901	139.861	71.2617	16.6409	6.47902	1.90795	1.38212			15.0583	1.33171	1.18331	1.13671	1.08971	1.02525
15.0682	1359.04	877.921	550.218	212.882	139.85	71.2543	16.6392	6.47793	1.90744	1.38277			15.0682	1.33153	1.1832	1.13662	1.0896	1.02515
15.0782	1358.56	877.648	550.143	212.862	139.84	71.2431	16.6392	6.47916	1.90519	1.38388			15.0782	1.33135	1.18309	1.13654	1.08943	1.02515
15.0881	1358.07	877.368	550.069	212.844	139.834	71.232	16.6395	6.48039	1.90294	1.38457			15.0881	1.33117	1.18299	1.13649	1.08926	1.02517
15.0981	1357.44	877.088	549.994	212.826	139.827	71.2326	16.6398	6.48162	1.90069	1.38371			15.0981	1.33099	1.18289	1.13643	1.08927	1.02519
15.108	1356.81	876.808	549.92	212.808	139.821	71.2408	16.6425	6.48286	1.89844	1.38285			15.108	1.33081	1.18279	1.13638	1.08939	1.02535
15.118	1356.19	876.528	549.852	212.785	139.819	71.245	16.6454	6.48184	1.90111	1.382			15.118	1.33064	1.18267	1.13637	1.08946	1.02553
15.1279	1355.6	876.312	549.792	212.763	139.817	71.2333	16.6472	6.48057	1.90432	1.38143			15.1279	1.3305	1.18254	1.13635	1.08928	1.02565
15.1379	1355.16	876.113	549.731	212.741	139.815	71.2216	16.6464	6.4793	1.90752	1.38131			15.1379	1.33035	1.18242	1.13633	1.0891	1.0256
15.1478	1354.73	875.913	549.671	212.735	139.812	71.2143	16.6456	6.47803	1.91072	1.381			15.1478	1.33021	1.18239	1.13631	1.08899	1.02555
15.1578	1354.29	875.714	549.61	212.73	139.809	71.2184	16.6461	6.47676	1.91157	1.38038			15.1578	1.33006	1.18236	1.13628	1.08905	1.02557
15.1677	1353.86	875.514	549.537	212.72	139.803	71.2225	16.6486	6.47549	1.91069	1.38034			15.1677	1.32988	1.1823	1.13624	1.08911	1.02573
15.1776	1353.39	875.304	549.458	212.705	139.791	71.23	16.6512	6.47753	1.90981	1.38094			15.1776	1.32969	1.18222	1.13614	1.08923	1.02589
15.1876	1352.86	875.091	549.378	212.69	139.779	71.2385	16.6478	6.4812	1.90893	1.38149			15.1876	1.3295	1.18214	1.13604	1.08936	1.02568
15.1975	1352.34	874.878	549.299	212.682	139.768	71.2469	16.6442	6.48487	1.90806	1.38132			15.1975	1.32931	1.18209	1.13596	1.08949	1.02546
15.2075	1351.82	874.665	549.22	212.682	139.761	71.2477	16.6408	6.48854	1.90718	1.38114			15.2075	1.32911	1.1821	1.13589	1.0895	1.02525
15.2174	1351.3	874.451	549.141	212.683	139.753	71.2481	16.6407	6.49148	1.90842	1.38226			15.2174	1.32892	1.1821	1.13583	1.08951	1.02524
15.2274	1350.86	874.25	549.065	212.662	139.749	71.2445	16.6405	6.4901	1.90978	1.38407			15.2274	1.32874	1.18198	1.1358	1.08945	1.02523
15.2373	1350.41	874.052	548.993	212.636	139.748	71.2357	16.6387	6.48872	1.91113	1.38474			15.2373	1.32857	1.18184	1.13579	1.08931	1.02512
15.2473	1349.97	873.855	548.921	212.611	139.746	71.2268	16.6354	6.48734	1.91249	1.38501			15.2473	1.32839	1.1817	1.13578	1.08918	1.02492
15.2572	1349.53	873.657	548.849	212.605	139.752	71.221	16.6321	6.48596	1.9129	1.38513			15.2572	1.32822	1.18166	1.13582	1.08909	1.02471
15.2672	1349.09	873.459	548.777	212.602	139.764	71.2179	16.6317	6.48618	1.91137	1.38495			15.2672	1.32804	1.18165	1.13592	1.08904	1.02469
15.2771	1348.67	873.203	548.695	212.597	139.776	71.2149	16.6324	6.48674	1.90984	1.38477			15.2771	1.32784	1.18162	1.13602	1.089	1.02473
15.2871	1348.25	872.94	548.61	212.582	139.774	71.2127	16.6334	6.4873	1.90831	1.38288			15.2871	1.32764	1.18154	1.136	1.08896	1.02479
15.297	1347.84	872.678	548.525	212.566	139.77	71.2105	16.6364	6.48786	1.90677	1.38084			15.297	1.32743	1.18145	1.13597	1.08893	1.02498
15.307	1347.42	872.416	548.44	212.555	139.76	71.2062	16.6395	6.48843	1.90524	1.38124			15.307	1.32723	1.18139	1.13589	1.08886	1.02517
15.3169	1347	872.176	548.355	212.552	139.737	71.1986	16.6409	6.4855	1.9041	1.38163			15.3169	1.32702	1.18137	1.1357	1.08875	1.02526
15.3269	1346.54	872.029	548.282	212.549	139.714	71.1911	16.6397	6.48167	1.90391	1.3811			15.3269	1.32684	1.18135	1.13552	1.08863	1.02518
15.3368	1346.08	871.882	548.214	212.524	139.703	71.1963	16.6386	6.47785	1.90371	1.38015			15.3368	1.32668	1.18122	1.13543	1.08871	1.02511
15.3468	1345.61	871.736	548.145	212.494	139.712	71.2018	16.6371	6.47616	1.90352	1.37968			15.3468	1.32651	1.18105	1.1355	1.0888	1.02502
15.3567	1345.15	871.589	548.077	212.469	139.72	71.2017	16.6355	6.47681	1.90333	1.38047			15.3567	1.32635	1.18091	1.13557	1.08879	1.02492
15.3666	1344.68	871.407	548.009	212.459	139.712	71.1989	16.6344	6.47746	1.90415	1.38119			15.3666	1.32618	1.18085	1.1355	1.08875	1.02485
15.3766	1344.2	871.163	547.936	212.448	139.702	71.1962	16.6403	6.47811	1.90527	1.38179			15.3766	1.32601	1.1808	1.13542	1.08871	1.02522
15.3865	1343.72	870.92	547.862	212.435	139.691	71.2001	16.6462	6.47856	1.90639	1.38239			15.3865	1.32583	1.18072	1.13533	1.08877	1.02558
15.3965	1343.24	870.677	547.787	212.417	139.671	71.2044	16.6463	6.4779	1.90751	1.38321			15.3965	1.32565	1.18062	1.13517	1.08884	1.02559
15.4064	1342.76	870.433	547.713	212.398	139.651	71.2029	16.6419	6.47723	1.90838	1.38404			15.4064	1.32547	1.18052	1.135	1.08881	1.02532
15.4164	1342.3	870.182	547.638	212.395	139.635	71.1965	16.6374	6.47657	1.90849	1.38447			15.4164	1.32529	1.1805	1.13487	1.08872	1.02504
15.4263	1341.85	869.925	547.573	212.393	139.637	71.1902	16.6389	6.47591	1.90859	1.38468			15.4263	1.32513	1.18049	1.13489	1.08862	1.02513
15.4363	1341.41	869.668	547.52	212.391	139.638	71.1894	16.6438	6.47524	1.90869	1.38408			15.4363	1.325	1.18048	1.1349	1.08861	1.02544
15.4462	1340.96	869.411	547.467	212.371	139.64	71.1918	16.6484	6.47444	1.90879	1.38183			15.4462	1.32487	1.18037	1.13491	1.08864	1.02571
15.4562	1340.51	869.154	547.414	212.349	139.637	71.194	16.6502	6.47355	1.90871	1.38081			15.4562	1.32474	1.18024	1.13489	1.08868	1.02583
15.4661	1340.07	868.95	547.361	212.328	139.634	71.1947	16.652	6.47266	1.90839	1.38092			15.4661	1.32462	1.18013	1.13486	1.08869	1.02594
15.4761	1339.63	868.758	547.308	212.315	139.63	71.1954	16.652	6.47177	1.90806	1.38097			15.4761	1.32449	1.18006	1.13483	1.0887	1.02594
15.486	1339.19	868.565	547.226	212.303	139.631	71.1956	16.6449	6.47115	1.90773	1.3804			15.486	1.32429	1.17999	1.13484	1.0887	1.0255
15.496	1338.75	868.373	547.145	212.291	139.631	71.1912	16.6378	6.47286	1.90799	1.37984			15.496	1.32409	1.17992	1.13484	1.08863	1.02507
15.5059	1338.3	868.181	547.063	212.289	139.632	71.1868	16.634	6.47457	1.90964	1.3796			15.5059	1.32389	1.17991	1.13485	1.08857	1.02483
15.5159	1337.83	867.997	546.981	212.286	139.639	71.1841	16.6323	6.47628	1.91128	1.3794			15.5159	1.3237	1.1799	1.1349	1.08853	1.02473
15.5258	1337.36	867.821	546.9	212.278	139.646	71.1833	16.6306	6.47799	1.91292	1.38049			15.5258	1.3235	1.17985	1.13496	1.08851	1.02462
15.5357	1336.89	867.645	546.819	212.265	139.65	71.1825	16.6304	6.47921	1.91457	1.38161			15.5357	1.3233	1.17977	1.13499	1.0885	1.02461
15.5457	1336.4	867.469	546.74	212.251	139.638	71.1702	16.6311	6.47914	1.91367	1.38225			15.5457	1.32311	1.1797	1.1349	1.08831	1.02465
15.5556	1335.85	867.294	546.66	212.236	139.627	71.1561	16.6318	6.47906	1.91089	1.38266			15.5556	1.32292	1.17961	1.13481	1.0881	1.02469
15.5656	1335.3	867.116	546.58	212.217	139.616	71.1421	16.6337	6.47899	1.90811	1.38296			15.5656	1.32273	1.17951	1.13472	1.08788	1.02481
15.5755	1334.75	866.903	546.501	212.199	139.612	71.1466	16.6356	6.47892	1.90532	1.38305			15.5755	1.32253	1.17941	1.13469	1.08795	1.02493
15.5855	1334.22	866.689	546.423	212.185	139.609	71.152	16.6367	6.4799	1.90254	1.38315			15.5855	1.32235	1.17933	1.13466	1.08803	1.025
15.5954	1333.79	866.476	546.358	212.18	139.604	71.1655	16.6353	6.48173	1.90329	1.38336			15.5954	1.32219	1.1793	1.13462	1.08824	1.02491
15.6054	1333.36	866.263	546.293	212.174	139.597	71.1858	16.6338	6.48357	1.90424	1.38321			15.6054	1.32203	1.17927	1.13457	1.08855	1.02482
15.6153	1332.93	866.049	546.228	212.166	139.591	71.2062	16.6337	6.48541	1.90519	1.38189			15.6153	1.32187	1.17922	1.13451	1.08886	1.02481
15.6253	1332.51	865.899	546.162	212.154	139.582	71.201	16.638	6.48725	1.90614	1.38058			15.6253	1.32172	1.17916	1.13444	1.08879	1.02508
15.6352	1332.03	865.753	546.097	212.142	139.572	71.181	16.6423	6.48612	1.90682	1.38022			15.6352	1.32156	1.17909	1.13436	1.08848	1.02534
15.6452	1331.53	865.608	546.041	212.131	139.562	71.1648	16.6444	6.48386	1.90695	1.38007			15.6452	1.32142	1.17903	1.13428	1.08823	1.02547
15.6551	1331.03	865.462	545.985	212.12	139.561	71.1786	16.6386	6.4816	1.90708	1.38011			15.6551	1.32129	1.17897	1.13427	1.08844	1.02512
15.6651	1330.53	865.316	545.929	212.109	139.568	71.1923	16.6329	6.47935	1.90721	1.38043			15.6651	1.32115	1.17891	1.13433	1.08865	1.02476
15.675	1330.07	865.083	545.873	212.097	139.576	71.1978	16.6304	6.47751	1.90733	1.38074			15.675	1.32102	1.17884	1.13439	1.08874	1.02461
15.685	1329.65	864.84	545.817	212.084	139.563	71.1911	16.63	6.47734	1.90746	1.38189			15.685	1.32088	1.17877	1.13429	1.08863	1.02458
15.6949	1329.23	864.598	545.753	212.072	139.547	71.1843	16.6299	6.47718	1.90693	1.38304			15.6949	1.32072	1.1787	1.13416	1.08853	1.02458
15.7048	1328.81	864.355	545.684	212.064	139.538	71.1677	16.6336	6.47701	1.90595	1.38399			15.7048	1.32056	1.17866	1.13409	1.08827	1.02481
15.7148	1328.39	864.113	545.615	212.058	139.54	71.1499	16.6374	6.47713	1.90496	1.38494			15.7148	1.32039	1.17862	1.1341	1.088	1.02504
15.7247	1327.96	863.883	545.546	212.049	139.542	71.1412	16.6389	6.478	1.90398	1.38505			15.7247	1.32023	1.17858	1.13411	1.08787	1.02513
15.7347	1327.51	863.656	545.478	212.032	139.536	71.1478	16.6301	6.47887	1.90299	1.38453			15.7347	1.32006	1.17848	1.13406	1.08797	1.02459
15.7446	1327.06	863.428	545.41	212.014	139.521	71.1543	16.6213	6.47973	1.90283	1.38403			15.7446	1.31989	1.17838	1.13395	1.08807	1.02405
15.7546	1326.61	863.2	545.342	211.995	139.507	71.1585	16.6212	6.48058	1.90409	1.3836			15.7546	1.31973	1.17828	1.13383	1.08813	1.02404
15.7645	1326.16	862.973	545.274	211.976	139.522	71.1598	16.6256	6.48132	1.90535	1.38318			15.7645	1.31957	1.17817	1.13395	1.08815	1.02431
15.7745	1325.67	862.789	545.207	211.956	139.538	71.1608	16.6299	6.48206	1.9066	1.38207			15.7745	1.3194	1.17806	1.13408	1.08817	1.02458
15.7844	1325.17	862.613	545.139	211.941	139.552	71.156	16.6316	6.4828	1.90786	1.38074			15.7844	1.31924	1.17798	1.1342	1.0881	1.02468
15.7944	1324.68	862.437	545.072	211.931	139.527	71.1511	16.6327	6.48354	1.90912	1.38009			15.7944	1.31908	1.17792	1.13399	1.08802	1.02475
15.8043	1324.19	862.26	545.005	211.921	139.501	71.1457	16.6333	6.48389	1.90871	1.37968			15.8043	1.31892	1.17786	1.13378	1.08794	1.02479
15.8143	1323.74	862.084	544.939	211.912	139.485	71.1393	16.6321	6.48372	1.90819	1.37957			15.8143	1.31875	1.17781	1.13365	1.08784	1.02471
15.8242	1323.31	861.918	544.872	211.903	139.481	71.1327	16.6308	6.48355	1.90766	1.38005			15.8242	1.31859	1.17777	1.13362	1.08774	1.02463
15.8341	1322.88	861.755	544.806	211.895	139.478	71.1228	16.6305	6.48338	1.90714	1.38061			15.8341	1.31843	1.17772	1.13359	1.08759	1.02461
15.8441	1322.46	861.592	544.738	211.873	139.472	71.1128	16.6322	6.48323	1.90661	1.38133			15.8441	1.31827	1.1776	1.13355	1.08744	1.02472
15.8541	1322.03	861.429	544.671	211.851	139.465	71.1062	16.634	6.48309	1.90609	1.38205			15.8541	1.31811	1.17748	1.13349	1.08733	1.02483
15.864	1321.58	861.266	544.603	211.829	139.458	71.1121	16.6346	6.48296	1.90639	1.3824			15.864	1.31794	1.17735	1.13344	1.08743	1.02486
15.8739	1321.13	861.084	544.535	211.817	139.454	71.1181	16.634	6.48283	1.90705	1.38275			15.8739	1.31778	1.17728	1.1334	1.08752	1.02483
15.8839	1320.67	860.884	544.467	211.805	139.451	71.1228	16.6334	6.48269	1.9077	1.3831			15.8839	1.31761	1.17722	1.13337	1.08759	1.02479
15.8938	1320.22	860.684	544.389	211.793	139.448	71.1266	16.6357	6.48314	1.90836	1.38346			15.8938	1.31742	1.17715	1.13335	1.08765	1.02493
15.9038	1319.78	860.484	544.299	211.781	139.451	71.1304	16.6383	6.48366	1.90903	1.38401			15.9038	1.31721	1.17709	1.13338	1.0877	1.02509
15.9137	1319.34	860.284	544.208	211.77	139.454	71.13	16.6406	6.48417	1.90984	1.38468			15.9137	1.31699	1.17702	1.1334	1.0877	1.02524
15.9237	1318.91	860.079	544.118	211.759	139.456	71.1283	16.639	6.48469	1.91065	1.38495			15.9237	1.31677	1.17696	1.13342	1.08767	1.02514
15.9336	1318.47	859.874	544.035	211.748	139.444	71.1263	16.6374	6.48521	1.91146	1.38412			15.9336	1.31657	1.17691	1.13332	1.08764	1.02504
15.9436	1318.04	859.669	543.985	211.738	139.432	71.1238	16.6358	6.48448	1.91227	1.38329			15.9436	1.31645	1.17685	1.13323	1.0876	1.02494
15.9535	1317.6	859.464	543.934	211.729	139.43	71.1213	16.6345	6.48355	1.91265	1.38222			15.9535	1.31632	1.1768	1.13321	1.08757	1.02486
15.9635	1317.17	859.259	543.884	211.721	139.437	71.1219	16.6331	6.48263	1.91069	1.38112			15.9635	1.3162	1.17675	1.13326	1.08757	1.02478
15.9734	1316.74	859.054	543.833	211.711	139.442	71.123	16.6307	6.4817	1.90872	1.38064			15.9734	1.31608	1.1767	1.1333	1.08759	1.02463
15.9834	1316.31	858.85	543.772	211.697	139.433	71.124	16.628	6.48002	1.90675	1.38019			15.9834	1.31593	1.17662	1.13323	1.08761	1.02446
15.9933	1315.89	858.647	543.69	211.683	139.425	71.1209	16.6261	6.47687	1.90479	1.3801			15.9933	1.31573	1.17654	1.13316	1.08756	1.02434
16.0033	1315.47	858.443	543.608	211.667	139.415	71.1178	16.6259	6.47372	1.90435	1.3803			16.0033	1.31553	1.17645	1.13308	1.08751	1.02433
16.0132	1315.06	858.239	543.526	211.65	139.402	71.114	16.6257	6.47057	1.90447	1.38063			16.0132	1.31534	1.17636	1.13298	1.08745	1.02432
16.0232	1314.65	858.028	543.444	211.632	139.389	71.1098	16.6266	6.46742	1.90459	1.38138			16.0232	1.31514	1.17626	1.13287	1.08739	1.02437
16.0331	1314.23	857.814	543.362	211.622	139.376	71.1056	16.628	6.46687	1.90472	1.38208			16.0331	1.31494	1.1762	1.13277	1.08733	1.02446
16.043	1313.84	857.599	543.275	211.611	139.364	71.1041	16.6295	6.47003	1.90525	1.38256			16.043	1.31473	1.17614	1.13267	1.0873	1.02455
16.053	1313.44	857.385	543.188	211.599	139.352	71.1031	16.6306	6.47319	1.90739	1.38303			16.053	1.31452	1.17608	1.13257	1.08729	1.02462
16.0629	1313.05	857.17	543.101	211.577	139.364	71.0978	16.6317	6.47635	1.90954	1.38332			16.0629	1.31431	1.17595	1.13267	1.08721	1.02469
16.0729	1312.65	856.957	543.014	211.554	139.377	71.0855	16.6326	6.47952	1.91168	1.38358			16.0729	1.3141	1.17582	1.13277	1.08702	1.02474
16.0828	1312.25	856.745	542.93	211.542	139.388	71.0733	16.6331	6.48268	1.91382	1.38387			16.0828	1.31389	1.17576	1.13286	1.08683	1.02478
16.0928	1311.83	856.532	542.849	211.542	139.384	71.0718	16.6337	6.48295	1.9132	1.38417			16.0928	1.3137	1.17576	1.13283	1.08681	1.02481
16.1027	1311.42	856.32	542.767	211.542	139.38	71.0782	16.6343	6.48186	1.9113	1.3838			16.1027	1.3135	1.17576	1.1328	1.08691	1.02485
16.1127	1311.01	856.108	542.685	211.531	139.379	71.0847	16.635	6.48078	1.90939	1.3831			16.1127	1.3133	1.1757	1.13279	1.08701	1.02489
16.1226	1310.6	855.915	542.604	211.516	139.381	71.0924	16.6354	6.47969	1.90749	1.38246			16.1226	1.3131	1.17561	1.13281	1.08712	1.02492
16.1326	1310.16	855.738	542.548	211.502	139.383	71.1001	16.6348	6.47861	1.90748	1.38202			16.1326	1.31297	1.17553	1.13283	1.08724	1.02488
16.1425	1309.72	855.561	542.497	211.492	139.367	71.1039	16.6341	6.47862	1.90807	1.38157			16.1425	1.31285	1.17548	1.13269	1.0873	1.02484
16.1525	1309.27	855.384	542.446	211.482	139.345	71.0959	16.6368	6.47869	1.90866	1.381			16.1525	1.31272	1.17542	1.13251	1.08718	1.025
16.1624	1308.83	855.206	542.395	211.468	139.325	71.0879	16.6401	6.47876	1.90925	1.3804			16.1624	1.3126	1.17535	1.13235	1.08705	1.0252
16.1724	1308.42	855.026	542.344	211.447	139.312	71.0883	16.6434	6.47883	1.90917	1.38095			16.1724	1.31247	1.17523	1.13225	1.08706	1.02541
16.1823	1308.03	854.838	542.263	211.426	139.299	71.0903	16.6417	6.4789	1.90852	1.38171			16.1823	1.31228	1.17511	1.13214	1.08709	1.02531
16.1923	1307.64	854.65	542.18	211.416	139.29	71.0919	16.6397	6.47944	1.90787	1.3824			16.1923	1.31208	1.17506	1.13207	1.08712	1.02518
16.2022	1307.26	854.463	542.097	211.408	139.281	71.0927	16.6374	6.48015	1.90722	1.383			16.2022	1.31188	1.17501	1.13199	1.08713	1.02504
16.2121	1306.87	854.275	542.014	211.401	139.272	71.0936	16.6345	6.48087	1.90657	1.38358			16.2121	1.31168	1.17497	1.13192	1.08714	1.02486
16.2221	1306.52	854.077	541.931	211.39	139.28	71.094	16.6317	6.48159	1.90617	1.38406			16.2221	1.31148	1.17491	1.13199	1.08715	1.02469
16.232	1306.16	853.871	541.859	211.379	139.288	71.0937	16.6308	6.4823	1.90787	1.38454			16.232	1.3113	1.17485	1.13206	1.08714	1.02464
16.242	1305.81	853.665	541.791	211.366	139.292	71.0934	16.6308	6.48298	1.90956	1.38491			16.242	1.31114	1.17478	1.13208	1.08714	1.02464
16.2519	1305.46	853.458	541.723	211.348	139.29	71.1012	16.6314	6.48359	1.91125	1.38524			16.2519	1.31097	1.17468	1.13207	1.08726	1.02467
16.2619	1305.05	853.252	541.655	211.33	139.289	71.1089	16.6333	6.48419	1.91295	1.38502			16.2619	1.31081	1.17458	1.13206	1.08738	1.02479
16.2718	1304.63	853.078	541.587	211.313	139.284	71.1087	16.6352	6.4848	1.91215	1.38455			16.2718	1.31064	1.17448	1.13202	1.08737	1.0249
16.2818	1304.21	852.92	541.519	211.297	139.278	71.0887	16.6355	6.4854	1.91067	1.38379			16.2818	1.31048	1.17439	1.13197	1.08707	1.02492
16.2917	1303.78	852.762	541.451	211.28	139.272	71.0687	16.6331	6.48439	1.90919	1.38257			16.2917	1.31032	1.1743	1.13192	1.08676	1.02477
16.3017	1303.33	852.604	541.384	211.268	139.268	71.0731	16.6307	6.48261	1.90771	1.38135			16.3017	1.31015	1.17423	1.13189	1.08683	1.02463
16.3116	1302.84	852.445	541.316	211.255	139.264	71.0782	16.6296	6.48083	1.90623	1.38006			16.3116	1.30999	1.17416	1.13186	1.08691	1.02456
16.3216	1302.36	852.2	541.248	211.244	139.257	71.0816	16.6285	6.47905	1.90496	1.37888			16.3216	1.30982	1.1741	1.1318	1.08696	1.02449
16.3315	1301.88	851.928	541.179	211.234	139.246	71.0804	16.6274	6.47748	1.90479	1.37972			16.3315	1.30966	1.17405	1.13171	1.08694	1.02442
16.3414	1301.39	851.656	541.109	211.224	139.237	71.0792	16.6269	6.47711	1.90463	1.38055			16.3414	1.30949	1.17399	1.13164	1.08692	1.02439
16.3514	1300.96	851.383	541.04	211.216	139.234	71.0726	16.6264	6.47674	1.90447	1.38125			16.3514	1.30932	1.17395	1.13161	1.08682	1.02436
16.3614	1300.54	851.19	540.97	211.211	139.23	71.0657	16.6265	6.47637	1.9043	1.3819			16.3614	1.30915	1.17392	1.13158	1.08671	1.02437
16.3713	1300.12	851.042	540.901	211.203	139.222	71.0612	16.627	6.476	1.90416	1.38272			16.3713	1.30898	1.17387	1.13152	1.08665	1.0244
16.3812	1299.69	850.894	540.848	211.183	139.21	71.0582	16.6274	6.47585	1.90464	1.38387			16.3812	1.30885	1.17376	1.13142	1.0866	1.02442
16.3912	1299.3	850.745	540.798	211.164	139.195	71.0552	16.6286	6.47727	1.90512	1.38457			16.3912	1.30873	1.17365	1.1313	1.08656	1.0245
16.4011	1298.93	850.597	540.749	211.147	139.172	71.0529	16.6298	6.47869	1.90561	1.38463			16.4011	1.30862	1.17356	1.13111	1.08652	1.02457
16.4111	1298.57	850.416	540.7	211.134	139.15	71.0506	16.6303	6.48011	1.90609	1.38462			16.4111	1.3085	1.17349	1.13093	1.08648	1.0246
16.421	1298.2	850.222	540.651	211.122	139.136	71.0469	16.6298	6.48153	1.90658	1.38399			16.421	1.30838	1.17342	1.13082	1.08643	1.02457
16.431	1297.84	850.028	540.59	211.108	139.136	71.0423	16.6292	6.48041	1.90757	1.38336			16.431	1.30823	1.17335	1.13082	1.08636	1.02454
16.4409	1297.42	849.833	540.529	211.095	139.137	71.0398	16.6287	6.479	1.90879	1.38276			16.4409	1.30808	1.17327	1.13082	1.08632	1.0245
16.4509	1296.95	849.639	540.468	211.083	139.148	71.0457	16.628	6.4776	1.91	1.38217			16.4509	1.30794	1.1732	1.13091	1.08641	1.02446
16.4608	1296.49	849.43	540.407	211.077	139.159	71.0516	16.6273	6.47669	1.91122	1.38124			16.4608	1.30779	1.17317	1.131	1.0865	1.02442
16.4708	1296.03	849.211	540.346	211.072	139.163	71.0563	16.6253	6.48136	1.91243	1.38021			16.4708	1.30764	1.17314	1.13104	1.08657	1.02429
16.4807	1295.61	848.991	540.278	211.063	139.136	71.0596	16.6233	6.48603	1.91308	1.37963			16.4807	1.30748	1.1731	1.13082	1.08662	1.02417
16.4907	1295.24	848.772	540.211	211.053	139.109	71.0629	16.6219	6.4907	1.91276	1.37952			16.4907	1.30731	1.17304	1.1306	1.08667	1.02409
16.5006	1294.87	848.553	540.144	211.042	139.118	71.0656	16.6239	6.49536	1.91245	1.37959			16.5006	1.30715	1.17298	1.13067	1.08671	1.02421
16.5105	1294.5	848.366	540.076	211.028	139.133	71.0683	16.6259	6.49611	1.91213	1.38055			16.5105	1.30699	1.1729	1.13079	1.08675	1.02433
16.5205	1294.13	848.204	540.009	211.013	139.147	71.0677	16.6272	6.48978	1.91181	1.38156			16.5205	1.30682	1.17282	1.13091	1.08675	1.02441
16.5304	1293.72	848.042	539.923	211	139.146	71.0573	16.6277	6.48345	1.91081	1.3827			16.5304	1.30662	1.17275	1.13089	1.08659	1.02444
16.5404	1293.3	847.881	539.836	210.993	139.144	71.047	16.6283	6.47712	1.90969	1.38384			16.5404	1.3064	1.1727	1.13088	1.08643	1.02448
16.5503	1292.89	847.719	539.749	210.985	139.14	71.043	16.6318	6.47357	1.90857	1.38415			16.5503	1.30619	1.17266	1.13085	1.08637	1.0247
16.5603	1292.47	847.561	539.661	210.973	139.135	71.0413	16.6359	6.47552	1.90744	1.3844			16.5603	1.30598	1.17259	1.13081	1.08634	1.02495
16.5702	1292.07	847.427	539.575	210.954	139.13	71.0395	16.6384	6.47747	1.90685	1.38431			16.5702	1.30577	1.17249	1.13077	1.08631	1.0251
16.5802	1291.66	847.293	539.525	210.936	139.116	71.0333	16.6386	6.47942	1.90698	1.38401			16.5802	1.30565	1.17239	1.13066	1.08622	1.02511
16.5901	1291.26	847.159	539.475	210.92	139.098	71.0271	16.6388	6.48136	1.9071	1.38362			16.5901	1.30553	1.1723	1.1305	1.08612	1.02513
16.6001	1290.86	847.024	539.424	210.905	139.084	71.0232	16.6333	6.48301	1.90722	1.3829			16.6001	1.30541	1.17222	1.13039	1.08607	1.02479
16.61	1290.46	846.873	539.374	210.89	139.089	71.0216	16.6255	6.48422	1.90691	1.38213			16.61	1.30529	1.17213	1.13044	1.08604	1.02431
16.62	1290.11	846.654	539.321	210.881	139.095	71.02	16.6209	6.48543	1.90617	1.38123			16.62	1.30516	1.17208	1.13048	1.08602	1.02402
16.6299	1289.75	846.434	539.242	210.872	139.096	71.036	16.6236	6.48664	1.90542	1.38032			16.6299	1.30497	1.17204	1.1305	1.08626	1.02419
16.6399	1289.4	846.215	539.163	210.859	139.093	71.052	16.6264	6.48699	1.90468	1.3803			16.6399	1.30478	1.17196	1.13046	1.08651	1.02436
16.6498	1289.04	845.996	539.084	210.839	139.089	71.0561	16.6266	6.48523	1.90456	1.38051			16.6498	1.30459	1.17185	1.13043	1.08657	1.02437
16.6598	1288.69	845.777	539.005	210.818	139.08	71.0409	16.624	6.48348	1.90472	1.38078			16.6598	1.3044	1.17173	1.13036	1.08634	1.02421
16.6697	1288.28	845.592	538.933	210.812	139.07	71.0258	16.6217	6.48172	1.90489	1.38109			16.6697	1.30422	1.1717	1.13028	1.0861	1.02407
16.6796	1287.87	845.425	538.862	210.81	139.068	71.017	16.6225	6.48173	1.90506	1.38142			16.6796	1.30405	1.17169	1.13026	1.08597	1.02412
16.6896	1287.46	845.257	538.791	210.808	139.083	71.0084	16.6232	6.48263	1.90535	1.38186			16.6896	1.30388	1.17168	1.13038	1.08584	1.02417
16.6995	1287.05	845.09	538.72	210.797	139.098	71.0023	16.6242	6.48352	1.90767	1.3823			16.6995	1.30371	1.17162	1.13051	1.08575	1.02423
16.7095	1286.63	844.922	538.649	210.785	139.079	71.0093	16.626	6.48442	1.90998	1.38292			16.7095	1.30353	1.17155	1.13035	1.08585	1.02434
16.7194	1286.2	844.749	538.579	210.771	139.055	71.0164	16.6277	6.48529	1.9123	1.38365			16.7194	1.30336	1.17148	1.13015	1.08596	1.02444
16.7294	1285.78	844.574	538.508	210.756	139.034	71.02	16.6292	6.48608	1.91461	1.38373			16.7294	1.30319	1.17139	1.12999	1.08602	1.02454
16.7393	1285.35	844.4	538.438	210.741	139.036	71.0229	16.6306	6.48688	1.9148	1.38344			16.7393	1.30302	1.1713	1.13	1.08606	1.02462
16.7493	1285	844.225	538.368	210.728	139.037	71.0225	16.6319	6.48767	1.91377	1.38308			16.7493	1.30285	1.17123	1.13002	1.08606	1.0247
16.7592	1284.64	844.051	538.299	210.719	139.031	71.0177	16.63	6.48846	1.91274	1.38247			16.7592	1.30269	1.17118	1.12996	1.08598	1.02458
16.7692	1284.29	843.873	538.237	210.71	139.006	71.0129	16.6274	6.48711	1.91172	1.38185			16.7692	1.30254	1.17113	1.12976	1.08591	1.02442
16.7791	1283.93	843.695	538.175	210.703	138.982	71.0142	16.6252	6.48492	1.91125	1.38128			16.7791	1.30239	1.17109	1.12956	1.08593	1.02429
16.7891	1283.56	843.517	538.113	210.695	138.977	71.018	16.6237	6.48274	1.91131	1.38071			16.7891	1.30224	1.17105	1.12952	1.08599	1.0242
16.799	1283.13	843.339	538.051	210.688	138.977	71.0201	16.6223	6.48055	1.91137	1.38031			16.799	1.30209	1.17101	1.12952	1.08602	1.02411
16.809	1282.71	843.161	537.984	210.676	138.977	71.0182	16.6235	6.47901	1.91142	1.38007			16.809	1.30192	1.17095	1.12952	1.08599	1.02418
16.8189	1282.28	842.981	537.907	210.664	138.977	71.0165	16.6273	6.47813	1.91148	1.38028			16.8189	1.30174	1.17088	1.12953	1.08596	1.02442
16.8288	1281.87	842.802	537.831	210.652	138.978	71.0163	16.6307	6.47725	1.91107	1.38079			16.8288	1.30155	1.17081	1.12953	1.08596	1.02463
16.8388	1281.47	842.622	537.754	210.64	138.986	71.0162	16.6298	6.47637	1.91032	1.38144			16.8388	1.30137	1.17075	1.1296	1.08596	1.02457
16.8487	1281.07	842.443	537.678	210.628	139.007	71.0123	16.6288	6.47549	1.90957	1.38272			16.8487	1.30118	1.17068	1.12977	1.0859	1.02451
16.8587	1280.67	842.261	537.612	210.622	139.027	71.0023	16.6284	6.47519	1.90882	1.38399			16.8587	1.30102	1.17065	1.12993	1.08575	1.02448
16.8686	1280.28	842.073	537.563	210.617	139.034	70.9922	16.629	6.47554	1.90811	1.38461			16.8686	1.30091	1.17062	1.12998	1.08559	1.02452
16.8786	1279.9	841.885	537.515	210.612	139.038	70.9912	16.6296	6.47589	1.9076	1.38512			16.8786	1.30079	1.17059	1.13002	1.08558	1.02456
16.8885	1279.52	841.697	537.467	210.597	139.029	70.9906	16.6288	6.47625	1.90709	1.38426			16.8885	1.30067	1.17051	1.12995	1.08557	1.02451
16.8985	1279.14	841.508	537.418	210.582	138.984	70.9891	16.628	6.47663	1.90658	1.38318			16.8985	1.30055	1.17042	1.12958	1.08554	1.02446
16.9084	1278.76	841.31	537.367	210.569	138.939	70.9858	16.6257	6.47709	1.90607	1.38245			16.9084	1.30043	1.17035	1.12922	1.08549	1.02432
16.9184	1278.38	841.092	537.31	210.558	138.937	70.9824	16.6204	6.47755	1.90616	1.38203			16.9184	1.30029	1.17029	1.1292	1.08544	1.02399
16.9283	1277.99	840.875	537.252	210.547	138.943	70.9736	16.6152	6.47801	1.90741	1.38155			16.9283	1.30015	1.17023	1.12925	1.08531	1.02367
16.9383	1277.6	840.657	537.194	210.529	138.949	70.9649	16.6167	6.47832	1.90867	1.38069			16.9383	1.30001	1.17013	1.1293	1.08517	1.02376
16.9482	1277.22	840.443	537.136	210.507	138.955	70.9613	16.6187	6.4781	1.90992	1.37983			16.9482	1.29987	1.17	1.12934	1.08512	1.02389
16.9582	1276.78	840.243	537.075	210.49	138.961	70.9688	16.6203	6.47789	1.91117	1.37984			16.9582	1.29972	1.16991	1.12939	1.08523	1.02399
16.9681	1276.34	840.043	536.989	210.484	138.951	70.9762	16.6211	6.47767	1.91242	1.38005			16.9681	1.29952	1.16988	1.12932	1.08535	1.02403
16.9781	1275.89	839.843	536.904	210.477	138.927	70.9736	16.6218	6.47746	1.91167	1.38066			16.9781	1.29931	1.16984	1.12912	1.08531	1.02408
16.988	1275.44	839.643	536.819	210.462	138.902	70.9711	16.6217	6.47724	1.91045	1.38167			16.988	1.2991	1.16975	1.12892	1.08527	1.02408
16.9979	1275.07	839.462	536.734	210.445	138.899	70.9718	16.6216	6.477	1.90922	1.38239			16.9979	1.2989	1.16966	1.12889	1.08528	1.02407
17.0079	1274.7	839.301	536.652	210.432	138.902	70.9775	16.6248	6.47676	1.908	1.38293			17.0079	1.2987	1.16959	1.12892	1.08537	1.02426
17.0178	1274.33	839.14	536.602	210.429	138.907	70.982	16.6302	6.47652	1.90802	1.3835			17.0178	1.29858	1.16957	1.12895	1.08544	1.02459
17.0278	1273.96	838.979	536.553	210.427	138.914	70.9743	16.6339	6.47641	1.90819	1.38419			17.0278	1.29846	1.16956	1.12901	1.08532	1.02483
17.0377	1273.55	838.818	536.504	210.411	138.921	70.9665	16.6305	6.47772	1.90837	1.38487			17.0377	1.29834	1.16947	1.12907	1.0852	1.02461
17.0477	1273.1	838.671	536.454	210.391	138.917	70.957	16.6271	6.47904	1.90854	1.38444			17.0477	1.29822	1.16936	1.12904	1.08505	1.0244
17.0576	1272.65	838.54	536.404	210.371	138.9	70.9472	16.6226	6.48036	1.90872	1.38385			17.0576	1.2981	1.16925	1.1289	1.0849	1.02413
17.0676	1272.21	838.409	536.333	210.362	138.884	70.9404	16.6172	6.48162	1.90843	1.38326			17.0676	1.29793	1.1692	1.12877	1.0848	1.0238
17.0775	1271.84	838.277	536.262	210.352	138.876	70.9496	16.614	6.4819	1.90813	1.38266			17.0775	1.29776	1.16914	1.1287	1.08494	1.0236
17.0875	1271.53	838.146	536.192	210.343	138.869	70.9587	16.6173	6.48218	1.90783	1.38192			17.0875	1.29759	1.16909	1.12864	1.08508	1.0238
17.0974	1271.21	837.968	536.121	210.334	138.861	70.9584	16.6205	6.48247	1.90753	1.38107			17.0974	1.29742	1.16905	1.12859	1.08508	1.024
17.1074	1270.89	837.764	536.05	210.324	138.855	70.9576	16.6215	6.48275	1.90671	1.38033			17.1074	1.29724	1.16899	1.12853	1.08506	1.02406
17.1173	1270.57	837.56	535.979	210.3	138.848	70.9548	16.6207	6.48217	1.90572	1.38027			17.1173	1.29707	1.16885	1.12848	1.08502	1.02401
17.1273	1270.15	837.356	535.908	210.276	138.843	70.9482	16.6212	6.47988	1.90472	1.38021			17.1273	1.2969	1.16872	1.12844	1.08492	1.02404
17.1372	1269.74	837.152	535.837	210.267	138.838	70.9417	16.6261	6.47758	1.90373	1.38172			17.1372	1.29673	1.16867	1.1284	1.08482	1.02434
17.1472	1269.32	836.966	535.766	210.259	138.835	70.9418	16.631	6.47529	1.90388	1.38356			17.1472	1.29656	1.16863	1.12837	1.08482	1.02464
17.1571	1268.91	836.791	535.7	210.251	138.838	70.9418	16.6308	6.47303	1.90508	1.3842			17.1571	1.2964	1.16858	1.12839	1.08482	1.02463
17.167	1268.49	836.616	535.638	210.241	138.839	70.9398	16.6258	6.47428	1.90628	1.38457			17.167	1.29625	1.16853	1.1284	1.08479	1.02432
17.177	1268.07	836.44	535.576	210.232	138.831	70.935	16.6215	6.47553	1.90748	1.38494			17.177	1.2961	1.16848	1.12834	1.08472	1.02406
17.1869	1267.65	836.265	535.514	210.22	138.824	70.9321	16.6235	6.47679	1.90868	1.3853			17.1869	1.29595	1.16841	1.12828	1.08467	1.02418
17.1969	1267.24	836.129	535.452	210.207	138.817	70.9368	16.6255	6.47804	1.90963	1.38547			17.1969	1.2958	1.16834	1.12823	1.08474	1.0243
17.2068	1266.89	835.998	535.392	210.191	138.811	70.9416	16.6263	6.48002	1.91041	1.38478			17.2068	1.29565	1.16825	1.12817	1.08482	1.02436
17.2168	1266.54	835.866	535.332	210.168	138.805	70.9494	16.6259	6.4821	1.91118	1.3841			17.2168	1.29551	1.16812	1.12813	1.08494	1.02433
17.2267	1266.19	835.735	535.271	210.146	138.811	70.9587	16.6254	6.48418	1.91196	1.38231			17.2267	1.29536	1.168	1.12818	1.08508	1.0243
17.2367	1265.83	835.598	535.211	210.139	138.817	70.9633	16.624	6.48625	1.91259	1.38036			17.2367	1.29521	1.16796	1.12822	1.08515	1.02421
17.2466	1265.45	835.382	535.151	210.139	138.811	70.9552	16.6226	6.4882	1.91137	1.3802			17.2466	1.29507	1.16796	1.12817	1.08503	1.02413
17.2566	1265.04	835.166	535.08	210.132	138.791	70.9472	16.6226	6.48991	1.91014	1.38011			17.2566	1.2949	1.16792	1.12802	1.0849	1.02413
17.2665	1264.63	834.951	535.008	210.112	138.772	70.9393	16.6238	6.49163	1.90891	1.38043			17.2665	1.29472	1.16781	1.12786	1.08478	1.0242
17.2765	1264.23	834.735	534.935	210.092	138.771	70.9314	16.6245	6.49335	1.90788	1.38098			17.2765	1.29455	1.1677	1.12785	1.08466	1.02425
17.2864	1263.82	834.515	534.863	210.075	138.773	70.9244	16.624	6.49242	1.90723	1.38155			17.2864	1.29437	1.1676	1.12786	1.08456	1.02421
17.2964	1263.41	834.291	534.79	210.059	138.771	70.9231	16.6234	6.49059	1.90658	1.38217			17.2964	1.29419	1.16752	1.12785	1.08453	1.02418
17.3063	1263.01	834.067	534.718	210.049	138.766	70.9218	16.6225	6.48876	1.90592	1.38278			17.3063	1.29402	1.16746	1.12781	1.08451	1.02412
17.3163	1262.6	833.844	534.646	210.049	138.761	70.9167	16.6214	6.48692	1.90589	1.38344			17.3163	1.29385	1.16746	1.12777	1.08444	1.02405
17.3262	1262.22	833.636	534.574	210.049	138.751	70.9102	16.6213	6.48577	1.90642	1.38405			17.3262	1.29367	1.16746	1.12768	1.08434	1.02405
17.3361	1261.87	833.438	534.502	210.039	138.739	70.9065	16.6235	6.48525	1.90694	1.38431			17.3361	1.2935	1.16741	1.12759	1.08428	1.02418
17.3461	1261.51	833.24	534.441	210.019	138.733	70.9126	16.6256	6.48472	1.90746	1.38458			17.3461	1.29335	1.1673	1.12754	1.08437	1.02431
17.356	1261.15	833.041	534.392	210.001	138.731	70.9187	16.625	6.48419	1.90799	1.38452			17.356	1.29323	1.16719	1.12753	1.08447	1.02428
17.366	1260.77	832.846	534.342	209.99	138.729	70.9126	16.6234	6.48366	1.90857	1.38444			17.366	1.29311	1.16713	1.12751	1.08437	1.02418
17.3759	1260.39	832.677	534.293	209.979	138.725	70.9053	16.6237	6.48372	1.90915	1.38347			17.3759	1.29299	1.16707	1.12748	1.08426	1.0242
17.3859	1260.01	832.508	534.244	209.969	138.721	70.9153	16.626	6.48404	1.90974	1.38211			17.3859	1.29287	1.16702	1.12745	1.08441	1.02434
17.3958	1259.62	832.339	534.186	209.96	138.713	70.933	16.6284	6.48435	1.91032	1.38099			17.3958	1.29273	1.16697	1.12738	1.08469	1.02448
17.4058	1259.24	832.171	534.119	209.951	138.703	70.9484	16.625	6.48466	1.91019	1.38046			17.4058	1.29257	1.16691	1.12729	1.08492	1.02427
17.4157	1258.86	831.999	534.052	209.934	138.692	70.9365	16.6215	6.48384	1.90953	1.38024			17.4157	1.29241	1.16682	1.12721	1.08474	1.02406
17.4257	1258.48	831.823	533.986	209.917	138.691	70.9246	16.6213	6.48269	1.90888	1.38054			17.4257	1.29225	1.16673	1.1272	1.08456	1.02405
17.4356	1258.1	831.648	533.919	209.908	138.696	70.9204	16.6227	6.48154	1.90822	1.38097			17.4356	1.29209	1.16667	1.12724	1.08449	1.02413
17.4456	1257.66	831.473	533.852	209.9	138.695	70.9175	16.624	6.48038	1.90796	1.38205			17.4456	1.29192	1.16663	1.12723	1.08445	1.02422
17.4555	1257.2	831.297	533.786	209.893	138.681	70.9141	16.6242	6.47906	1.90839	1.38313			17.4555	1.29176	1.16659	1.12712	1.0844	1.02423
17.4655	1256.73	831.147	533.719	209.874	138.667	70.9095	16.6243	6.47773	1.90883	1.38387			17.4655	1.2916	1.16649	1.127	1.08433	1.02423
17.4754	1256.29	831.005	533.653	209.856	138.656	70.9049	16.626	6.47641	1.90927	1.38454			17.4754	1.29144	1.16639	1.12692	1.08426	1.02434
17.4854	1255.93	830.863	533.586	209.844	138.65	70.8999	16.6285	6.47509	1.90915	1.38388			17.4854	1.29128	1.16632	1.12687	1.08418	1.02449
17.4953	1255.56	830.722	533.526	209.839	138.644	70.8949	16.631	6.47523	1.90794	1.38322			17.4953	1.29114	1.16629	1.12682	1.0841	1.02465
17.5053	1255.19	830.58	533.478	209.833	138.654	70.8854	16.6285	6.47567	1.90672	1.38284			17.5053	1.29102	1.16626	1.1269	1.08396	1.02449
17.5152	1254.78	830.402	533.43	209.811	138.664	70.8667	16.6255	6.47611	1.90551	1.38258			17.5152	1.2909	1.16613	1.12698	1.08367	1.02431
17.5251	1254.29	830.21	533.381	209.781	138.668	70.8522	16.6228	6.47656	1.90464	1.38215			17.5251	1.29079	1.16597	1.12702	1.08345	1.02414
17.5351	1253.79	830.018	533.333	209.761	138.662	70.8695	16.6203	6.47804	1.90391	1.38152			17.5351	1.29067	1.16586	1.12697	1.08371	1.02399
17.545	1253.3	829.826	533.279	209.756	138.656	70.8868	16.6179	6.47953	1.90318	1.38077			17.545	1.29054	1.16583	1.12691	1.08398	1.02384
17.555	1252.92	829.634	533.209	209.75	138.648	70.9022	16.6206	6.48101	1.90245	1.37992			17.555	1.29037	1.1658	1.12685	1.08422	1.024
17.5649	1252.58	829.485	533.14	209.749	138.641	70.9158	16.6239	6.48249	1.90391	1.37941			17.5649	1.2902	1.16579	1.12679	1.08442	1.02421
17.5749	1252.24	829.346	533.071	209.749	138.634	70.9235	16.6235	6.48225	1.90562	1.37969			17.5749	1.29003	1.16579	1.12673	1.08454	1.02418
17.5848	1251.9	829.207	533.001	209.743	138.628	70.9164	16.6206	6.48155	1.90733	1.37998			17.5848	1.28987	1.16576	1.12669	1.08443	1.024
17.5948	1251.51	829.068	532.941	209.727	138.622	70.9094	16.6176	6.48085	1.90843	1.3804			17.5948	1.28972	1.16567	1.12664	1.08432	1.02382
17.6047	1251.11	828.93	532.896	209.711	138.624	70.8984	16.6205	6.48042	1.90855	1.38087			17.6047	1.28961	1.16558	1.12665	1.08416	1.024
17.6147	1250.7	828.78	532.852	209.7	138.633	70.8855	16.6243	6.48131	1.90867	1.382			17.6147	1.2895	1.16552	1.12673	1.08396	1.02423
17.6246	1250.29	828.624	532.807	209.694	138.638	70.8788	16.6244	6.48219	1.90879	1.38313			17.6246	1.28939	1.16549	1.12677	1.08386	1.02424
17.6346	1249.84	828.469	532.762	209.688	138.627	70.8831	16.6218	6.48307	1.90883	1.38367			17.6346	1.28929	1.16545	1.12668	1.08392	1.02408
17.6445	1249.39	828.313	532.717	209.677	138.616	70.8873	16.6196	6.48261	1.90864	1.38403			17.6445	1.28918	1.16539	1.12659	1.08399	1.02394
17.6545	1248.94	828.158	532.655	209.667	138.607	70.8903	16.6184	6.47966	1.90845	1.384			17.6545	1.28903	1.16533	1.12652	1.08403	1.02387
17.6644	1248.54	827.988	532.589	209.652	138.601	70.893	16.6173	6.47671	1.90826	1.38391			17.6644	1.28887	1.16525	1.12647	1.08408	1.0238
17.6744	1248.19	827.81	532.524	209.629	138.595	70.8918	16.6189	6.47376	1.90808	1.3838			17.6744	1.28871	1.16513	1.12642	1.08406	1.0239
17.6843	1247.85	827.631	532.459	209.607	138.589	70.8828	16.6215	6.47384	1.90809	1.38369			17.6843	1.28855	1.165	1.12638	1.08392	1.02406
17.6942	1247.51	827.453	532.393	209.601	138.584	70.874	16.6233	6.47658	1.90809	1.38329			17.6942	1.28839	1.16497	1.12633	1.08378	1.02417
17.7042	1247.18	827.275	532.333	209.595	138.576	70.874	16.6197	6.47932	1.9081	1.38249			17.7042	1.28825	1.16493	1.12627	1.08378	1.02395
17.7141	1246.88	827.111	532.275	209.579	138.564	70.874	16.6161	6.48197	1.9081	1.38197			17.7141	1.28811	1.16485	1.12616	1.08378	1.02373
17.7241	1246.59	826.955	532.217	209.558	138.551	70.8736	16.6184	6.4839	1.90812	1.3817			17.7241	1.28797	1.16473	1.12606	1.08378	1.02387
17.734	1246.29	826.8	532.159	209.537	138.551	70.8728	16.6222	6.48583	1.90941	1.38138			17.734	1.28783	1.16462	1.12607	1.08377	1.0241
17.744	1245.98	826.644	532.101	209.538	138.554	70.8718	16.6233	6.48777	1.91071	1.38086			17.744	1.28769	1.16462	1.12608	1.08375	1.02417
17.7539	1245.64	826.489	532.044	209.547	138.553	70.8702	16.6228	6.4885	1.912	1.38054			17.7539	1.28755	1.16467	1.12608	1.08373	1.02414
17.7639	1245.29	826.34	531.988	209.552	138.547	70.8686	16.6222	6.48799	1.91317	1.38052			17.7639	1.28741	1.1647	1.12603	1.0837	1.0241
17.7738	1244.95	826.196	531.932	209.537	138.541	70.8699	16.6188	6.48749	1.91303	1.38055			17.7738	1.28728	1.16462	1.12598	1.08372	1.02389
17.7838	1244.58	826.051	531.875	209.523	138.539	70.8719	16.6153	6.48699	1.91289	1.38085			17.7838	1.28714	1.16454	1.12596	1.08375	1.02368
17.7937	1244.08	825.907	531.813	209.504	138.537	70.8702	16.6146	6.48608	1.91276	1.38114			17.7937	1.28699	1.16443	1.12595	1.08373	1.02364
17.8037	1243.58	825.762	531.741	209.482	138.531	70.8667	16.6153	6.48449	1.9122	1.38267			17.8037	1.28682	1.16431	1.1259	1.08367	1.02368
17.8136	1243.08	825.584	531.669	209.463	138.517	70.8611	16.6161	6.48289	1.91092	1.38429			17.8136	1.28664	1.1642	1.12579	1.08359	1.02373
17.8236	1242.63	825.388	531.597	209.457	138.504	70.8531	16.6186	6.48129	1.90963	1.38449			17.8236	1.28647	1.16417	1.12568	1.08346	1.02388
17.8335	1242.24	825.192	531.525	209.452	138.495	70.8451	16.621	6.48153	1.90835	1.38468			17.8335	1.28629	1.16414	1.12561	1.08334	1.02403
17.8435	1241.84	824.996	531.47	209.445	138.485	70.8482	16.6226	6.484	1.90707	1.38502			17.8435	1.28616	1.1641	1.12553	1.08339	1.02412
17.8534	1241.44	824.816	531.425	209.435	138.483	70.8533	16.6236	6.48647	1.90627	1.38539			17.8534	1.28605	1.16405	1.12551	1.08347	1.02419
17.8633	1241.1	824.668	531.38	209.424	138.495	70.8537	16.6246	6.48894	1.9055	1.38505			17.8633	1.28594	1.16398	1.1256	1.08347	1.02425
17.8733	1240.75	824.519	531.335	209.401	138.505	70.8514	16.6224	6.49058	1.90473	1.38467			17.8733	1.28583	1.16386	1.12569	1.08344	1.02411
17.8832	1240.41	824.371	531.284	209.377	138.494	70.8492	16.6201	6.49052	1.90396	1.38338			17.8832	1.28571	1.16373	1.1256	1.0834	1.02398
17.8932	1240.07	824.222	531.213	209.365	138.483	70.8518	16.6226	6.49046	1.90534	1.38189			17.8932	1.28554	1.16366	1.12551	1.08344	1.02413
17.9031	1239.69	824.074	531.142	209.362	138.477	70.8544	16.626	6.49041	1.90717	1.38131			17.9031	1.28537	1.16364	1.12546	1.08348	1.02434
17.9131	1239.3	823.926	531.071	209.355	138.484	70.8498	16.627	6.49035	1.90901	1.3813			17.9131	1.28519	1.1636	1.12552	1.08341	1.0244
17.923	1238.9	823.778	531	209.338	138.491	70.8423	16.6244	6.49084	1.91085	1.381			17.923	1.28502	1.16351	1.12558	1.0833	1.02424
17.933	1238.5	823.63	530.932	209.322	138.478	70.8357	16.6219	6.49156	1.91074	1.38059			17.933	1.28486	1.16342	1.12547	1.0832	1.02408
17.9429	1238.14	823.482	530.868	209.319	138.465	70.838	16.6201	6.49227	1.9098	1.38025			17.9429	1.2847	1.1634	1.12536	1.08323	1.02397
17.9529	1237.78	823.326	530.803	209.316	138.451	70.8402	16.6183	6.49299	1.90887	1.37998			17.9529	1.28455	1.16339	1.12525	1.08327	1.02386
17.9628	1237.43	823.165	530.739	209.311	138.435	70.8419	16.6173	6.4917	1.90799	1.38052			17.9628	1.28439	1.16336	1.12512	1.08329	1.0238
17.9728	1237.07	823.003	530.674	209.298	138.42	70.8436	16.6166	6.489	1.90736	1.38144			17.9728	1.28423	1.16329	1.125	1.08332	1.02376
17.9827	1236.73	822.842	530.611	209.285	138.427	70.8416	16.6167	6.48629	1.90674	1.38182			17.9827	1.28408	1.16321	1.12506	1.08329	1.02377
17.9927	1236.38	822.683	530.548	209.27	138.435	70.8301	16.621	6.48359	1.90612	1.38179			17.9927	1.28393	1.16313	1.12512	1.08311	1.02403
18.0026	1236.03	822.565	530.485	209.255	138.438	70.8188	16.6253	6.48137	1.90625	1.38198			18.0026	1.28378	1.16305	1.12515	1.08294	1.02429
18.0126	1235.67	822.446	530.422	209.243	138.429	70.8134	16.6161	6.47939	1.90769	1.38254			18.0126	1.28362	1.16298	1.12507	1.08286	1.02372
18.0225	1235.27	822.328	530.363	209.233	138.42	70.8079	16.6046	6.47742	1.90914	1.38295			18.0225	1.28348	1.16292	1.125	1.08277	1.02302
18.0324	1234.87	822.21	530.311	209.222	138.417	70.8075	16.602	6.47544	1.91059	1.38324			18.0324	1.28336	1.16286	1.12497	1.08277	1.02286
18.0424	1234.48	822.042	530.259	209.209	138.413	70.8114	16.6106	6.47679	1.91196	1.38318			18.0424	1.28323	1.16279	1.12494	1.08283	1.02339
18.0523	1234.04	821.833	530.207	209.195	138.413	70.8152	16.6176	6.47834	1.91143	1.38268			18.0523	1.2831	1.16271	1.12494	1.08288	1.02382
18.0623	1233.59	821.623	530.156	209.19	138.422	70.8188	16.6189	6.47988	1.91089	1.38211			18.0623	1.28298	1.16269	1.12501	1.08294	1.0239
18.0722	1233.14	821.414	530.098	209.196	138.431	70.8226	16.6202	6.48068	1.91036	1.38148			18.0722	1.28284	1.16272	1.12508	1.083	1.02398
18.0822	1232.73	821.206	530.036	209.198	138.408	70.8276	16.6199	6.48104	1.90971	1.38095			18.0822	1.28269	1.16273	1.1249	1.08307	1.02396
18.0921	1232.36	821.033	529.974	209.166	138.386	70.8325	16.6188	6.48139	1.90882	1.38057			18.0921	1.28254	1.16255	1.12472	1.08315	1.02389
18.1021	1231.99	820.861	529.912	209.135	138.367	70.8274	16.6181	6.48185	1.90794	1.38029			18.1021	1.28239	1.16238	1.12457	1.08307	1.02385
18.112	1231.61	820.689	529.85	209.119	138.358	70.8213	16.6177	6.48325	1.90705	1.38042			18.112	1.28224	1.16229	1.12449	1.08298	1.02382
18.122	1231.22	820.517	529.787	209.119	138.35	70.8166	16.6173	6.48465	1.90616	1.38073			18.122	1.28209	1.16229	1.12443	1.08291	1.0238
18.1319	1230.82	820.362	529.724	209.117	138.359	70.8141	16.6181	6.48605	1.90662	1.38123			18.1319	1.28194	1.16228	1.1245	1.08287	1.02385
18.1419	1230.42	820.226	529.661	209.105	138.367	70.8122	16.619	6.48745	1.90766	1.38183			18.1419	1.28178	1.16221	1.12457	1.08284	1.0239
18.1518	1230.01	820.09	529.598	209.093	138.367	70.8118	16.6204	6.48678	1.9087	1.38268			18.1518	1.28163	1.16215	1.12457	1.08283	1.02399
18.1618	1229.61	819.954	529.538	209.076	138.357	70.8114	16.622	6.48584	1.90975	1.38355			18.1618	1.28148	1.16205	1.12449	1.08283	1.02409
18.1717	1229.2	819.818	529.484	209.056	138.348	70.8076	16.6219	6.4849	1.90838	1.3846			18.1717	1.28135	1.16194	1.12441	1.08277	1.02409
18.1817	1228.79	819.62	529.431	209.04	138.338	70.8034	16.6173	6.48341	1.90696	1.38543			18.1817	1.28122	1.16185	1.12433	1.0827	1.0238
18.1916	1228.44	819.42	529.377	209.031	138.328	70.7962	16.6131	6.48097	1.90554	1.3852			18.1916	1.28109	1.1618	1.12425	1.08259	1.02354
18.2015	1228.09	819.22	529.323	209.021	138.325	70.7874	16.6157	6.47852	1.90487	1.38496			18.2015	1.28097	1.16175	1.12423	1.08246	1.0237
18.2115	1227.75	819.02	529.263	209.008	138.325	70.7865	16.6182	6.47608	1.9046	1.38419			18.2115	1.28082	1.16167	1.12423	1.08245	1.02386
18.2214	1227.4	818.86	529.199	208.994	138.319	70.7897	16.6183	6.47672	1.90433	1.38352			18.2214	1.28066	1.1616	1.12418	1.0825	1.02386
18.2314	1227.1	818.722	529.136	208.972	138.308	70.7924	16.6171	6.47904	1.90406	1.38323			18.2314	1.28051	1.16148	1.12408	1.08254	1.02379
18.2413	1226.79	818.583	529.073	208.949	138.296	70.7913	16.6167	6.48136	1.90421	1.38294			18.2413	1.28036	1.16135	1.12399	1.08252	1.02376
18.2513	1226.49	818.445	529.009	208.938	138.307	70.791	16.6175	6.48367	1.90443	1.38162			18.2513	1.28021	1.16129	1.12408	1.08252	1.02381
18.2612	1226.18	818.306	528.946	208.939	138.319	70.7957	16.6181	6.48264	1.90466	1.38038			18.2612	1.28005	1.16129	1.12418	1.08259	1.02385
18.2712	1225.87	818.167	528.884	208.939	138.311	70.8003	16.6159	6.4796	1.90489	1.38018			18.2712	1.2799	1.16129	1.12412	1.08266	1.02372
18.2811	1225.54	818.027	528.821	208.932	138.299	70.8006	16.6137	6.47655	1.90512	1.37999			18.2811	1.27975	1.16125	1.12402	1.08266	1.02358
18.2911	1225.21	817.888	528.758	208.924	138.289	70.7991	16.6155	6.47376	1.90517	1.38074			18.2911	1.2796	1.16121	1.12393	1.08264	1.02369
18.301	1224.89	817.748	528.692	208.912	138.282	70.7979	16.6181	6.47193	1.90506	1.38158			18.301	1.27944	1.16114	1.12388	1.08262	1.02385
18.311	1224.55	817.496	528.625	208.9	138.275	70.797	16.6185	6.47011	1.90495	1.38186			18.311	1.27927	1.16107	1.12382	1.08261	1.02388
18.3209	1224.18	817.244	528.557	208.892	138.269	70.7823	16.6135	6.46828	1.90483	1.38199			18.3209	1.27911	1.16103	1.12377	1.08238	1.02357
18.3309	1223.81	816.991	528.49	208.889	138.262	70.7344	16.6092	6.47102	1.90492	1.38281			18.3309	1.27895	1.16101	1.12371	1.08165	1.0233
18.3408	1223.45	816.76	528.425	208.882	138.262	70.6938	16.6127	6.47497	1.90588	1.38362			18.3408	1.27879	1.16097	1.12371	1.08103	1.02352
18.3508	1223.1	816.622	528.372	208.853	138.265	70.7372	16.6161	6.47893	1.90684	1.38406			18.3508	1.27866	1.16081	1.12374	1.08169	1.02373
18.3607	1222.78	816.484	528.32	208.825	138.262	70.7806	16.617	6.48288	1.9078	1.38439			18.3607	1.27854	1.16066	1.12371	1.08236	1.02378
18.3706	1222.45	816.346	528.267	208.815	138.251	70.7836	16.6166	6.48479	1.90876	1.38481			18.3706	1.27841	1.1606	1.12363	1.0824	1.02376
18.3806	1222.13	816.208	528.215	208.804	138.242	70.7805	16.6173	6.48313	1.90944	1.38528			18.3806	1.27828	1.16054	1.12355	1.08235	1.0238
18.3905	1221.8	816.046	528.157	208.793	138.244	70.7738	16.6192	6.48148	1.90868	1.38487			18.3905	1.27814	1.16048	1.12357	1.08225	1.02392
18.4005	1221.46	815.881	528.097	208.783	138.246	70.7627	16.6212	6.47982	1.90792	1.38419			18.4005	1.278	1.16042	1.12359	1.08208	1.02404
18.4104	1221.11	815.715	528.036	208.771	138.237	70.7604	16.6193	6.47857	1.90715	1.3834			18.4104	1.27785	1.16036	1.12351	1.08205	1.02392
18.4204	1220.77	815.55	527.975	208.751	138.227	70.7749	16.6172	6.47974	1.90687	1.38255			18.4204	1.2777	1.16024	1.12343	1.08227	1.0238
18.4303	1220.44	815.384	527.914	208.731	138.219	70.7894	16.6185	6.48091	1.907	1.38206			18.4303	1.27755	1.16013	1.12336	1.08249	1.02387
18.4403	1220.13	815.218	527.852	208.715	138.211	70.7957	16.6209	6.48208	1.90713	1.3816			18.4403	1.2774	1.16004	1.1233	1.08259	1.02403
18.4502	1219.82	815.053	527.79	208.702	138.202	70.8002	16.6224	6.48322	1.90727	1.38118			18.4502	1.27725	1.15997	1.12323	1.08266	1.02412
18.4602	1219.51	814.887	527.728	208.691	138.186	70.7849	16.6205	6.48284	1.90823	1.38077			18.4602	1.2771	1.15991	1.1231	1.08242	1.02399
18.4701	1219.2	814.721	527.666	208.692	138.17	70.7617	16.6185	6.48246	1.90919	1.38096			18.4701	1.27696	1.15992	1.12297	1.08207	1.02387
18.4801	1218.87	814.58	527.613	208.692	138.172	70.7469	16.6184	6.48208	1.91015	1.38173			18.4801	1.27683	1.15992	1.12298	1.08184	1.02387
18.49	1218.53	814.44	527.562	208.682	138.181	70.7443	16.6183	6.4817	1.91111	1.38276			18.49	1.2767	1.15986	1.12306	1.0818	1.02386
18.4999	1218.19	814.301	527.51	208.671	138.18	70.7401	16.6189	6.48172	1.91066	1.38392			18.4999	1.27658	1.1598	1.12305	1.08174	1.0239
18.5099	1217.86	814.162	527.459	208.658	138.168	70.729	16.6202	6.48341	1.90984	1.38453			18.5099	1.27645	1.15973	1.12295	1.08157	1.02398
18.5198	1217.59	814.022	527.407	208.638	138.156	70.718	16.6193	6.4851	1.90903	1.38491			18.5198	1.27633	1.15961	1.12286	1.0814	1.02392
18.5298	1217.33	813.884	527.355	208.617	138.157	70.7269	16.6148	6.48679	1.90822	1.38514			18.5298	1.2762	1.1595	1.12286	1.08153	1.02365
18.5397	1217.06	813.745	527.302	208.613	138.16	70.7451	16.6104	6.48848	1.90773	1.38535			18.5397	1.27607	1.15948	1.12288	1.08181	1.02337
18.5497	1216.8	813.606	527.249	208.61	138.161	70.7431	16.6133	6.48644	1.90728	1.38484			18.5497	1.27595	1.15946	1.12289	1.08178	1.02355
18.5596	1216.52	813.466	527.197	208.603	138.158	70.7185	16.6172	6.48386	1.90683	1.38412			18.5596	1.27582	1.15942	1.12287	1.08141	1.02379
18.5696	1216.18	813.311	527.144	208.587	138.156	70.7054	16.6188	6.48128	1.90639	1.38329			18.5696	1.27569	1.15933	1.12285	1.08121	1.0239
18.5795	1215.85	813.157	527.092	208.571	138.152	70.7128	16.6194	6.4787	1.906	1.38239			18.5795	1.27556	1.15925	1.12282	1.08132	1.02393
18.5895	1215.51	813.003	527.039	208.562	138.148	70.7203	16.6195	6.477	1.9059	1.38182			18.5895	1.27544	1.1592	1.12279	1.08143	1.02393
18.5994	1215.18	812.848	526.987	208.554	138.145	70.7384	16.6183	6.47697	1.9058	1.38132			18.5994	1.27531	1.15915	1.12276	1.08171	1.02387
18.6094	1214.86	812.667	526.934	208.546	138.143	70.7572	16.6172	6.47694	1.90571	1.38089			18.6094	1.27518	1.1591	1.12275	1.082	1.02379
18.6193	1214.54	812.472	526.874	208.539	138.14	70.7581	16.6143	6.4769	1.90561	1.3805			18.6193	1.27504	1.15907	1.12272	1.08201	1.02362
18.6293	1214.21	812.276	526.811	208.53	138.132	70.7555	16.6115	6.47687	1.90566	1.38094			18.6293	1.27488	1.15902	1.12266	1.08197	1.02344
18.6392	1213.89	812.081	526.747	208.512	138.125	70.7529	16.6109	6.47713	1.90577	1.38145			18.6392	1.27473	1.15892	1.1226	1.08193	1.02341
18.6491	1213.57	811.895	526.684	208.495	138.12	70.7502	16.6116	6.47746	1.90587	1.38144			18.6491	1.27458	1.15882	1.12256	1.08189	1.02345
18.6591	1213.25	811.744	526.623	208.478	138.115	70.7474	16.6119	6.47779	1.90598	1.38124			18.6591	1.27443	1.15873	1.12252	1.08185	1.02347
18.669	1212.93	811.593	526.568	208.46	138.112	70.7439	16.6114	6.47818	1.90597	1.38233			18.669	1.2743	1.15863	1.12249	1.08179	1.02344
18.679	1212.61	811.442	526.513	208.45	138.112	70.7404	16.6109	6.47877	1.90552	1.38425			18.679	1.27416	1.15857	1.12249	1.08174	1.02341
18.6889	1212.3	811.291	526.458	208.446	138.112	70.7342	16.6135	6.47936	1.90507	1.38436			18.6889	1.27403	1.15855	1.12249	1.08165	1.02356
18.6989	1211.99	811.13	526.403	208.439	138.101	70.7272	16.6168	6.47995	1.90463	1.38402			18.6989	1.2739	1.15851	1.12241	1.08154	1.02377
18.7088	1211.67	810.965	526.338	208.422	138.084	70.7208	16.6167	6.48117	1.90418	1.38389			18.7088	1.27374	1.15842	1.12227	1.08144	1.02376
18.7188	1211.36	810.8	526.27	208.405	138.071	70.7146	16.6151	6.48339	1.90418	1.38391			18.7188	1.27358	1.15832	1.12216	1.08135	1.02366
18.7287	1211.09	810.635	526.202	208.391	138.071	70.7131	16.6133	6.48561	1.90451	1.38335			18.7287	1.27341	1.15824	1.12216	1.08132	1.02356
18.7387	1210.83	810.477	526.134	208.377	138.071	70.715	16.6104	6.48783	1.90484	1.3827			18.7387	1.27325	1.15817	1.12216	1.08135	1.02338
18.7486	1210.56	810.323	526.068	208.369	138.077	70.7164	16.6075	6.48891	1.90516	1.38214			18.7486	1.27309	1.15812	1.12221	1.08137	1.0232
18.7586	1210.3	810.168	526.003	208.369	138.084	70.7151	16.6073	6.4868	1.90646	1.38164			18.7586	1.27293	1.15812	1.12227	1.08135	1.02318
18.7685	1210.03	810.014	525.939	208.369	138.085	70.7137	16.6071	6.48469	1.90805	1.38123			18.7685	1.27277	1.15812	1.12228	1.08133	1.02317
18.7785	1209.71	809.871	525.874	208.358	138.081	70.7112	16.6078	6.48271	1.90965	1.3809			18.7785	1.27262	1.15806	1.12224	1.08129	1.02321
18.7884	1209.39	809.764	525.81	208.345	138.074	70.7091	16.6094	6.48337	1.91125	1.38097			18.7884	1.27246	1.15799	1.12219	1.08126	1.02331
18.7984	1209.08	809.656	525.765	208.334	138.055	70.7162	16.6105	6.48403	1.91215	1.38179			18.7984	1.27235	1.15793	1.12203	1.08137	1.02338
18.8083	1208.76	809.548	525.72	208.326	138.037	70.7232	16.6108	6.48469	1.91167	1.38222			18.8083	1.27224	1.15788	1.12188	1.08148	1.0234
18.8182	1208.42	809.441	525.675	208.317	138.035	70.7255	16.6111	6.48529	1.9112	1.38241			18.8182	1.27213	1.15783	1.12186	1.08151	1.02342
18.8282	1208.08	809.26	525.629	208.306	138.032	70.725	16.6117	6.48584	1.91073	1.38286			18.8282	1.27203	1.15777	1.12185	1.08151	1.02345
18.8381	1207.74	809.052	525.579	208.296	138.032	70.725	16.6122	6.48639	1.91053	1.38367			18.8381	1.2719	1.15772	1.12185	1.0815	1.02349
18.8481	1207.44	808.843	525.527	208.272	138.032	70.7256	16.6091	6.48693	1.91059	1.3842			18.8481	1.27178	1.15758	1.12185	1.08151	1.0233
18.858	1207.19	808.635	525.474	208.244	138.031	70.7248	16.6052	6.48748	1.91065	1.38433			18.858	1.27165	1.15743	1.12183	1.0815	1.02305
18.868	1206.94	808.441	525.422	208.226	138.027	70.7115	16.6044	6.48461	1.9107	1.38408			18.868	1.27152	1.15733	1.1218	1.0813	1.023
18.8779	1206.69	808.307	525.369	208.23	138.023	70.6982	16.6082	6.48029	1.91054	1.38358			18.8779	1.2714	1.15735	1.12177	1.0811	1.02324
18.8879	1206.36	808.173	525.295	208.232	138.009	70.7024	16.6111	6.47597	1.90985	1.38283			18.8879	1.27122	1.15736	1.12166	1.08116	1.02342
18.8978	1205.94	808.038	525.22	208.215	137.995	70.7068	16.6128	6.47165	1.90917	1.38183			18.8978	1.27103	1.15726	1.12154	1.08123	1.02353
18.9078	1205.52	807.904	525.145	208.197	137.999	70.7059	16.6142	6.469	1.90848	1.381			18.9078	1.27085	1.15717	1.12157	1.08121	1.02361
18.9177	1205.11	807.765	525.074	208.194	138.007	70.6992	16.6111	6.47066	1.9079	1.38062			18.9177	1.27068	1.15715	1.12164	1.08111	1.02342
18.9277	1204.78	807.621	525.023	208.191	138.008	70.6977	16.608	6.47231	1.90778	1.38031			18.9277	1.27056	1.15713	1.12165	1.08109	1.02323
18.9376	1204.45	807.477	524.971	208.18	137.996	70.7022	16.6097	6.47396	1.90765	1.38037			18.9376	1.27043	1.15707	1.12156	1.08116	1.02333
18.9476	1204.13	807.333	524.92	208.162	137.985	70.7067	16.6121	6.47555	1.90753	1.38078			18.9476	1.27031	1.15697	1.12146	1.08123	1.02348
18.9575	1203.81	807.189	524.868	208.142	137.973	70.6981	16.6104	6.47703	1.90719	1.38158			18.9575	1.27018	1.15686	1.12136	1.0811	1.02338
18.9675	1203.51	807.051	524.819	208.12	137.961	70.689	16.6053	6.4785	1.90658	1.38252			18.9675	1.27006	1.15674	1.12126	1.08096	1.02306
18.9774	1203.21	806.914	524.775	208.106	137.964	70.6844	16.6026	6.47997	1.90598	1.38371			18.9774	1.26996	1.15666	1.12129	1.08089	1.02289
18.9873	1202.91	806.777	524.73	208.106	137.977	70.6801	16.6028	6.48135	1.90537	1.38457			18.9873	1.26985	1.15666	1.1214	1.08082	1.02291
18.9973	1202.61	806.64	524.686	208.107	137.97	70.6761	16.6032	6.48001	1.90481	1.38434			18.9973	1.26974	1.15666	1.12134	1.08076	1.02293
19.0072	1202.3	806.493	524.642	208.088	137.947	70.6722	16.6104	6.47868	1.90571	1.38409			19.0072	1.26964	1.15656	1.12115	1.0807	1.02337
19.0172	1201.98	806.313	524.56	208.065	137.926	70.6691	16.6175	6.47734	1.90661	1.38378			19.0172	1.26944	1.15643	1.12098	1.08065	1.02382
19.0271	1201.67	806.133	524.475	208.056	137.927	70.6667	16.6149	6.4775	1.90751	1.38345			19.0271	1.26923	1.15638	1.12099	1.08061	1.02365
19.0371	1201.35	805.953	524.389	208.05	137.928	70.6709	16.61	6.47906	1.90835	1.38311			19.0371	1.26902	1.15635	1.121	1.08068	1.02335
19.047	1201.03	805.773	524.304	208.035	137.933	70.6845	16.6079	6.48061	1.90869	1.38261			19.047	1.26882	1.15627	1.12104	1.08089	1.02322
19.057	1200.72	805.635	524.259	208.012	137.939	70.6937	16.61	6.4811	1.90904	1.38174			19.057	1.26871	1.15614	1.12109	1.08103	1.02335
19.0669	1200.4	805.516	524.214	207.994	137.939	70.6624	16.6109	6.48	1.90938	1.38078			19.0669	1.2686	1.15604	1.12109	1.08055	1.0234
19.0769	1200.12	805.397	524.168	207.98	137.93	70.6353	16.6091	6.4789	1.90973	1.37962			19.0769	1.26849	1.15596	1.12101	1.08013	1.0233
19.0868	1199.86	805.278	524.123	207.966	137.918	70.6513	16.6073	6.4778	1.91113	1.37989			19.0868	1.26838	1.15588	1.12092	1.08038	1.02319
19.0968	1199.61	805.158	524.071	207.95	137.9	70.6672	16.6071	6.47664	1.91267	1.38168			19.0968	1.26825	1.1558	1.12077	1.08062	1.02317
19.1067	1199.36	805.034	524.015	207.935	137.882	70.6872	16.6071	6.47542	1.91421	1.38312			19.1067	1.26812	1.15571	1.12063	1.08093	1.02317
19.1167	1199.09	804.91	523.959	207.942	137.886	70.7084	16.6041	6.4742	1.91362	1.38417			19.1167	1.26798	1.15575	1.12066	1.08125	1.02299
19.1266	1198.73	804.786	523.903	207.952	137.891	70.7018	16.6003	6.47321	1.9106	1.38483			19.1266	1.26785	1.1558	1.1207	1.08115	1.02275
19.1366	1198.38	804.653	523.844	207.951	137.883	70.6813	16.5991	6.47565	1.90758	1.38503			19.1366	1.2677	1.1558	1.12063	1.08084	1.02268
19.1465	1198.02	804.473	523.776	207.941	137.872	70.6757	16.6011	6.4781	1.90476	1.38486			19.1465	1.26754	1.15574	1.12054	1.08075	1.0228
19.1564	1197.7	804.292	523.709	207.929	137.869	70.6976	16.6019	6.48055	1.9056	1.38401			19.1564	1.26738	1.15568	1.12052	1.08109	1.02285
19.1664	1197.41	804.112	523.641	207.912	137.875	70.7013	16.6003	6.48204	1.90643	1.3828			19.1664	1.26721	1.15558	1.12056	1.08114	1.02275
19.1763	1197.13	803.932	523.574	207.896	137.874	70.6702	16.5987	6.48055	1.90727	1.38137			19.1763	1.26705	1.15549	1.12056	1.08067	1.02266
19.1863	1196.84	803.782	523.537	207.877	137.868	70.6402	16.5968	6.47905	1.9081	1.38119			19.1863	1.26696	1.15539	1.12051	1.08021	1.02254
19.1962	1196.54	803.637	523.502	207.859	137.86	70.6464	16.5949	6.47756	1.9079	1.38174			19.1962	1.26688	1.15529	1.12045	1.0803	1.02242
19.2062	1196.21	803.493	523.467	207.862	137.847	70.6526	16.6029	6.47606	1.90762	1.38159			19.2062	1.26679	1.15531	1.12034	1.0804	1.02292
19.2161	1195.88	803.349	523.433	207.866	137.835	70.6615	16.6118	6.4777	1.90735	1.38103			19.2161	1.26671	1.15533	1.12024	1.08053	1.02346
19.2261	1195.55	803.195	523.372	207.849	137.827	70.6706	16.6133	6.48003	1.90732	1.38167			19.2261	1.26656	1.15523	1.12017	1.08067	1.02356
19.236	1195.24	803.018	523.301	207.821	137.818	70.6761	16.6141	6.48236	1.90825	1.38307			19.236	1.26639	1.15507	1.1201	1.08076	1.0236
19.246	1194.95	802.841	523.23	207.803	137.822	70.6801	16.6136	6.48435	1.90919	1.38426			19.246	1.26622	1.15497	1.12014	1.08082	1.02358
19.2559	1194.66	802.664	523.159	207.796	137.827	70.6787	16.612	6.48309	1.91012	1.38542			19.2559	1.26605	1.15494	1.12018	1.0808	1.02347
19.2659	1194.36	802.492	523.096	207.79	137.816	70.6738	16.6114	6.48184	1.91105	1.38559			19.2659	1.26589	1.15491	1.12009	1.08072	1.02344
19.2758	1194.06	802.362	523.037	207.787	137.802	70.6679	16.6134	6.48058	1.91106	1.38563			19.2758	1.26575	1.15489	1.11998	1.08063	1.02356
19.2858	1193.76	802.233	522.978	207.784	137.807	70.6613	16.6139	6.47933	1.9104	1.38462			19.2858	1.26561	1.15487	1.12002	1.08053	1.02359
19.2957	1193.46	802.104	522.919	207.765	137.825	70.6553	16.6071	6.48027	1.90974	1.38359			19.2957	1.26547	1.15476	1.12016	1.08044	1.02317
19.3057	1193.18	801.975	522.857	207.746	137.82	70.6526	16.6024	6.48126	1.90908	1.38246			19.3057	1.26532	1.15466	1.12012	1.0804	1.02289
19.3156	1192.93	801.84	522.791	207.734	137.798	70.6471	16.6034	6.48225	1.90862	1.38162			19.3156	1.26516	1.15459	1.11994	1.08031	1.02295
19.3255	1192.67	801.705	522.725	207.727	137.78	70.6274	16.6043	6.48325	1.90839	1.38157			19.3255	1.265	1.15455	1.11979	1.08001	1.023
19.3355	1192.42	801.571	522.659	207.715	137.773	70.612	16.6041	6.4825	1.90816	1.3818			19.3355	1.26484	1.15449	1.11974	1.07978	1.02299
19.3454	1192.05	801.436	522.594	207.699	137.768	70.6201	16.604	6.48167	1.90793	1.38256			19.3454	1.26468	1.1544	1.1197	1.0799	1.02298
19.3554	1191.63	801.252	522.536	207.692	137.782	70.6282	16.6086	6.48084	1.9077	1.38256			19.3554	1.26454	1.15436	1.11981	1.08002	1.02327
19.3653	1191.21	801.059	522.478	207.69	137.795	70.6287	16.6141	6.48043	1.90749	1.38112			19.3653	1.2644	1.15435	1.11992	1.08003	1.0236
19.3753	1190.8	800.866	522.421	207.685	137.777	70.6287	16.6105	6.48037	1.90729	1.3808			19.3753	1.26426	1.15432	1.11977	1.08003	1.02339
19.3852	1190.44	800.68	522.363	207.666	137.752	70.6303	16.6064	6.48031	1.90709	1.38275			19.3852	1.26412	1.15421	1.11957	1.08006	1.02313
19.3952	1190.08	800.522	522.303	207.647	137.744	70.6317	16.6053	6.48027	1.90689	1.3837			19.3952	1.26398	1.15411	1.1195	1.08008	1.02306
19.4051	1189.72	800.364	522.242	207.626	137.74	70.6271	16.6055	6.48027	1.90686	1.38404			19.4051	1.26383	1.154	1.11947	1.08001	1.02308
19.4151	1189.42	800.206	522.181	207.606	137.738	70.6225	16.6053	6.48027	1.90694	1.38369			19.4151	1.26368	1.15388	1.11945	1.07994	1.02306
19.425	1189.13	800.048	522.12	207.601	137.738	70.6235	16.6049	6.48027	1.90702	1.38307			19.425	1.26353	1.15385	1.11945	1.07995	1.02304
19.435	1188.84	799.933	522.064	207.599	137.737	70.6268	16.6053	6.47963	1.90709	1.38188			19.435	1.2634	1.15384	1.11945	1.08	1.02306
19.4449	1188.54	799.829	522.009	207.587	137.728	70.6222	16.6074	6.47641	1.90761	1.38046			19.4449	1.26327	1.15377	1.11937	1.07993	1.02319
19.4549	1188.22	799.725	521.955	207.565	137.719	70.6142	16.6074	6.47318	1.90831	1.37993			19.4549	1.26313	1.15365	1.1193	1.07981	1.02319
19.4648	1187.9	799.621	521.9	207.543	137.726	70.6163	16.6021	6.46995	1.90902	1.37966			19.4648	1.263	1.15353	1.11936	1.07984	1.02287
19.4748	1187.59	799.483	521.851	207.547	137.738	70.6256	16.5969	6.46995	1.90972	1.37948			19.4748	1.26288	1.15355	1.11946	1.07998	1.02255
19.4847	1187.28	799.322	521.812	207.551	137.731	70.6346	16.5995	6.47231	1.90886	1.37965			19.4847	1.26279	1.15358	1.11939	1.08012	1.0227
19.4947	1186.97	799.161	521.774	207.539	137.708	70.6432	16.6032	6.47466	1.90795	1.38147			19.4947	1.2627	1.15351	1.11921	1.08025	1.02293
19.5046	1186.67	798.999	521.735	207.524	137.689	70.6512	16.6079	6.47701	1.90705	1.38327			19.5046	1.2626	1.15342	1.11905	1.08038	1.02322
19.5145	1186.35	798.845	521.696	207.503	137.676	70.6564	16.6127	6.47916	1.90614	1.385			19.5145	1.26251	1.15331	1.11895	1.08046	1.02352
19.5245	1185.98	798.726	521.65	207.482	137.664	70.6616	16.6123	6.4813	1.90567	1.38506			19.5245	1.26239	1.15319	1.11885	1.08054	1.02349
19.5344	1185.6	798.608	521.588	207.465	137.647	70.6523	16.6055	6.48344	1.90554	1.38424			19.5344	1.26224	1.1531	1.11872	1.08039	1.02307
19.5444	1185.23	798.49	521.526	207.454	137.631	70.6351	16.6006	6.48503	1.90541	1.38366			19.5444	1.26209	1.15304	1.11858	1.08013	1.02277
19.5543	1184.9	798.371	521.464	207.442	137.65	70.6131	16.5995	6.48317	1.9057	1.3832			19.5543	1.26194	1.15297	1.11874	1.07979	1.0227
19.5643	1184.57	798.248	521.4	207.426	137.683	70.5883	16.5984	6.48132	1.90681	1.38257			19.5643	1.26179	1.15288	1.11901	1.07942	1.02264
19.5742	1184.24	798.123	521.336	207.411	137.69	70.5842	16.6004	6.47947	1.90793	1.38182			19.5742	1.26163	1.15279	1.11907	1.07935	1.02276
19.5842	1183.93	797.999	521.271	207.411	137.674	70.5923	16.6024	6.47904	1.90904	1.3809			19.5842	1.26148	1.1528	1.11894	1.07948	1.02288
19.5941	1183.64	797.874	521.206	207.415	137.665	70.5987	16.6014	6.47915	1.90974	1.37981			19.5941	1.26132	1.15282	1.11886	1.07957	1.02282
19.6041	1183.34	797.731	521.141	207.41	137.671	70.5988	16.6005	6.47927	1.91018	1.38033			19.6041	1.26116	1.15279	1.11891	1.07958	1.02277
19.614	1183.05	797.546	521.1	207.398	137.678	70.5983	16.602	6.47923	1.91063	1.381			19.614	1.26106	1.15273	1.11896	1.07957	1.02286
19.624	1182.7	797.362	521.06	207.386	137.662	70.592	16.6045	6.47897	1.91107	1.38153			19.624	1.26097	1.15266	1.11883	1.07947	1.02302
19.6339	1182.33	797.177	521.019	207.376	137.643	70.5861	16.606	6.4787	1.91152	1.38201			19.6339	1.26087	1.1526	1.11869	1.07938	1.0231
19.6439	1181.97	796.993	520.978	207.365	137.638	70.5855	16.6067	6.47844	1.91196	1.38373			19.6439	1.26077	1.15254	1.11864	1.07937	1.02315
19.6538	1181.66	796.872	520.936	207.356	137.638	70.585	16.6042	6.48007	1.9124	1.38579			19.6538	1.26067	1.15249	1.11864	1.07936	1.02299
19.6638	1181.38	796.752	520.876	207.347	137.635	70.5828	16.5964	6.48196	1.91073	1.38565			19.6638	1.26052	1.15244	1.11862	1.07933	1.02251
19.6737	1181.09	796.631	520.815	207.333	137.628	70.5805	16.5916	6.48384	1.90901	1.38492			19.6737	1.26038	1.15236	1.11856	1.0793	1.02222
19.6836	1180.81	796.511	520.755	207.315	137.624	70.5803	16.5947	6.48485	1.90729	1.38445			19.6836	1.26023	1.15226	1.11853	1.07929	1.02241
19.6936	1180.49	796.396	520.695	207.3	137.626	70.5804	16.5977	6.48573	1.90679	1.38387			19.6936	1.26008	1.15218	1.11855	1.07929	1.0226
19.7035	1180.17	796.284	520.628	207.291	137.628	70.5763	16.604	6.48661	1.90843	1.38167			19.7035	1.25992	1.15213	1.11856	1.07923	1.02298
19.7135	1179.85	796.171	520.562	207.282	137.613	70.5672	16.6109	6.48673	1.91007	1.37962			19.7135	1.25976	1.15208	1.11844	1.07909	1.0234
19.7234	1179.54	796.058	520.496	207.285	137.598	70.563	16.611	6.48659	1.91158	1.38067			19.7234	1.2596	1.1521	1.11832	1.07903	1.02341
19.7334	1179.24	795.904	520.43	207.289	137.59	70.563	16.6089	6.48645	1.91019	1.3817			19.7334	1.25944	1.15212	1.11825	1.07903	1.02328
19.7433	1178.94	795.667	520.37	207.272	137.585	70.5592	16.6036	6.48632	1.9088	1.38216			19.7433	1.2593	1.15203	1.11821	1.07897	1.02295
19.7533	1178.63	795.43	520.313	207.253	137.58	70.5503	16.5971	6.48622	1.90741	1.38268			19.7533	1.25916	1.15192	1.11817	1.07883	1.02256
19.7632	1178.38	795.193	520.255	207.234	137.574	70.5441	16.5943	6.48611	1.90703	1.38341			19.7632	1.25902	1.15181	1.11812	1.07874	1.02239
19.7732	1178.13	795.04	520.198	207.215	137.568	70.5472	16.5991	6.48601	1.90804	1.38417			19.7732	1.25888	1.15171	1.11807	1.07879	1.02268
19.7831	1177.88	794.918	520.146	207.196	137.582	70.5494	16.6018	6.48348	1.90905	1.38498			19.7831	1.25875	1.1516	1.11819	1.07882	1.02285
19.7931	1177.63	794.797	520.099	207.177	137.596	70.5481	16.6	6.47998	1.90976	1.38527			19.7931	1.25864	1.1515	1.1183	1.0788	1.02274
19.803	1177.34	794.675	520.052	207.168	137.591	70.5469	16.5982	6.47647	1.90979	1.3844			19.803	1.25853	1.15145	1.11826	1.07878	1.02262
19.813	1177.02	794.546	520.005	207.168	137.583	70.5455	16.5973	6.47417	1.90981	1.38384			19.813	1.25841	1.15145	1.11819	1.07876	1.02257
19.8229	1176.7	794.404	519.958	207.166	137.575	70.5441	16.5965	6.47471	1.90984	1.384			19.8229	1.2583	1.15143	1.11813	1.07874	1.02252
19.8329	1176.38	794.262	519.914	207.152	137.567	70.5296	16.5999	6.47524	1.90917	1.38371			19.8329	1.25819	1.15136	1.11807	1.07852	1.02273
19.8428	1176.05	794.12	519.869	207.138	137.562	70.5136	16.6032	6.47578	1.90849	1.38311			19.8428	1.25808	1.15128	1.11802	1.07827	1.02293
19.8527	1175.72	793.975	519.824	207.129	137.559	70.5234	16.6039	6.47561	1.90781	1.38208			19.8527	1.25798	1.15123	1.118	1.07842	1.02298
19.8627	1175.39	793.821	519.779	207.119	137.556	70.5337	16.6043	6.47428	1.90713	1.38075			19.8627	1.25787	1.15118	1.11797	1.07858	1.023
19.8726	1175.13	793.667	519.72	207.111	137.552	70.5362	16.6003	6.47295	1.90776	1.381			19.8726	1.25772	1.15113	1.11795	1.07862	1.02275
19.8826	1174.9	793.514	519.658	207.104	137.549	70.5362	16.5956	6.47325	1.90842	1.38204			19.8826	1.25758	1.15109	1.11792	1.07862	1.02246
19.8925	1174.66	793.37	519.597	207.084	137.546	70.5332	16.5968	6.47546	1.90908	1.3828			19.8925	1.25743	1.15098	1.1179	1.07857	1.02254
19.9025	1174.42	793.281	519.535	207.058	137.543	70.5293	16.6028	6.47766	1.90954	1.38356			19.9025	1.25728	1.15084	1.11787	1.07851	1.02291
19.9124	1174.05	793.192	519.477	207.043	137.54	70.5362	16.6044	6.47976	1.91	1.38428			19.9124	1.25714	1.15075	1.11784	1.07862	1.02301
19.9224	1173.68	793.104	519.432	207.051	137.538	70.5451	16.6025	6.47952	1.91046	1.38501			19.9224	1.25703	1.1508	1.11783	1.07875	1.02289
19.9323	1173.31	793.015	519.387	207.054	137.538	70.5413	16.6017	6.47927	1.91081	1.38472			19.9323	1.25692	1.15081	1.11783	1.0787	1.02284
19.9423	1173.03	792.816	519.341	207.043	137.538	70.5265	16.605	6.47903	1.91115	1.38433			19.9423	1.25681	1.15075	1.11783	1.07847	1.02304
19.9522	1172.76	792.609	519.296	207.033	137.539	70.5212	16.6083	6.47925	1.9115	1.3831			19.9522	1.2567	1.15069	1.11783	1.07839	1.02325
19.9622	1172.48	792.401	519.235	207.023	137.539	70.5246	16.6101	6.47989	1.9108	1.38209			19.9622	1.25655	1.15064	1.11783	1.07844	1.02336
19.9721	1172.2	792.194	519.17	207.012	137.539	70.5347	16.6117	6.48053	1.90912	1.38139			19.9721	1.25639	1.15058	1.11784	1.0786	1.02346
19.9821	1171.92	792.058	519.105	206.992	137.539	70.5598	16.6089	6.48118	1.90743	1.38091			19.9821	1.25624	1.15047	1.11784	1.07898	1.02328
19.992	1171.64	791.939	519.04	206.971	137.539	70.5708	16.6061	6.4817	1.90599	1.38074			19.992	1.25608	1.15035	1.11784	1.07915	1.02311
20.002	1171.34	791.82	518.98	206.958	137.533	70.5612	16.6034	6.48223	1.90671	1.38079			20.002	1.25594	1.15028	1.11779	1.079	1.02295
20.0119	1170.98	791.7	518.929	206.949	137.521	70.5549	16.6008	6.48276	1.90743	1.38108			20.0119	1.25581	1.15023	1.11769	1.0789	1.02278
20.0218	1170.63	791.576	518.877	206.945	137.508	70.5634	16.6026	6.48328	1.90815	1.38187			20.0218	1.25568	1.15021	1.11759	1.07903	1.0229
20.0318	1170.28	791.444	518.825	206.949	137.496	70.5683	16.6065	6.48084	1.90878	1.38319			20.0318	1.25556	1.15023	1.11749	1.07911	1.02314
20.0417	1169.98	791.312	518.773	206.948	137.484	70.5318	16.606	6.47835	1.90845	1.38384			20.0417	1.25543	1.15022	1.11739	1.07855	1.02311
20.0517	1169.69	791.18	518.721	206.937	137.472	70.4953	16.6007	6.47586	1.90811	1.38429			20.0517	1.25531	1.15016	1.11729	1.07799	1.02278
20.0616	1169.4	791.047	518.669	206.924	137.459	70.513	16.5989	6.4804	1.90778	1.3841			20.0616	1.25518	1.15009	1.11719	1.07826	1.02267
20.0716	1169.1	790.909	518.617	206.908	137.447	70.5312	16.6014	6.486	1.9095	1.38371			20.0716	1.25506	1.15	1.11709	1.07854	1.02282
20.0815	1168.77	790.771	518.565	206.893	137.446	70.5289	16.603	6.49161	1.9113	1.38318			20.0815	1.25493	1.14992	1.11708	1.07851	1.02292
20.0915	1168.44	790.632	518.513	206.877	137.452	70.5268	16.6041	6.49158	1.91311	1.38259			20.0915	1.2548	1.14983	1.11713	1.07847	1.02299
20.1014	1168.11	790.494	518.461	206.862	137.441	70.5276	16.6034	6.48969	1.91253	1.38163			20.1014	1.25468	1.14975	1.11704	1.07849	1.02294
20.1114	1167.79	790.36	518.409	206.855	137.421	70.5285	16.5971	6.48779	1.91114	1.38054			20.1114	1.25455	1.14971	1.11688	1.0785	1.02255
20.1213	1167.47	790.228	518.357	206.848	137.411	70.533	16.5925	6.48498	1.90975	1.38048			20.1213	1.25443	1.14967	1.11679	1.07857	1.02227
20.1313	1167.14	790.095	518.305	206.832	137.419	70.5358	16.5937	6.48034	1.90836	1.38082			20.1313	1.2543	1.14958	1.11686	1.07861	1.02235
20.1412	1166.86	789.963	518.253	206.813	137.42	70.5252	16.5949	6.47569	1.90917	1.38148			20.1412	1.25418	1.14948	1.11687	1.07845	1.02242
20.1512	1166.59	789.844	518.203	206.796	137.411	70.5147	16.5978	6.47296	1.91046	1.38215			20.1512	1.25405	1.14938	1.1168	1.07829	1.0226
20.1611	1166.31	789.751	518.154	206.779	137.403	70.5154	16.6009	6.47436	1.91174	1.38397			20.1611	1.25394	1.14928	1.11673	1.0783	1.02279
20.1711	1166.01	789.659	518.105	206.765	137.401	70.5176	16.5975	6.47576	1.91262	1.38556			20.1711	1.25382	1.14921	1.11671	1.07833	1.02258
20.181	1165.67	789.566	518.057	206.753	137.397	70.5235	16.5941	6.47716	1.91291	1.38517			20.181	1.2537	1.14914	1.11668	1.07842	1.02237
20.1909	1165.32	789.462	518.009	206.746	137.391	70.5294	16.5972	6.47768	1.9132	1.38477			20.1909	1.25358	1.1491	1.11663	1.07851	1.02256
20.2009	1165.01	789.25	517.964	206.744	137.384	70.5203	16.601	6.47799	1.9135	1.38436			20.2009	1.25348	1.14909	1.11658	1.07838	1.0228
20.2108	1164.76	789.038	517.919	206.736	137.375	70.5094	16.597	6.47829	1.91241	1.38348			20.2108	1.25337	1.14905	1.1165	1.07821	1.02255
20.2208	1164.51	788.826	517.874	206.716	137.365	70.5081	16.5908	6.47859	1.91035	1.38209			20.2208	1.25326	1.14893	1.11643	1.07819	1.02217
20.2307	1164.25	788.643	517.828	206.7	137.356	70.5076	16.5953	6.47964	1.90829	1.38144			20.2307	1.25315	1.14885	1.11635	1.07818	1.02244
20.2407	1163.98	788.509	517.771	206.694	137.346	70.5147	16.6027	6.48089	1.90645	1.38133			20.2407	1.25301	1.14881	1.11627	1.07829	1.0229
20.2506	1163.69	788.375	517.713	206.688	137.349	70.5219	16.5997	6.48214	1.90479	1.381			20.2506	1.25287	1.14878	1.11629	1.0784	1.02272
20.2606	1163.39	788.241	517.656	206.681	137.356	70.5244	16.5914	6.48309	1.90312	1.3805			20.2606	1.25273	1.14874	1.11635	1.07844	1.0222
20.2705	1163.1	788.108	517.598	206.673	137.352	70.5259	16.5923	6.48316	1.90269	1.38086			20.2705	1.25259	1.14869	1.11632	1.07846	1.02226
20.2805	1162.81	787.978	517.541	206.653	137.339	70.5102	16.598	6.48323	1.90452	1.38192			20.2805	1.25245	1.14858	1.11621	1.07822	1.02261
20.2904	1162.52	787.848	517.483	206.633	137.337	70.4944	16.6027	6.48329	1.90635	1.38275			20.2904	1.25231	1.14847	1.1162	1.07798	1.0229
20.3004	1162.23	787.717	517.426	206.634	137.342	70.478	16.6061	6.4845	1.90818	1.38358			20.3004	1.25217	1.14848	1.11623	1.07773	1.02311
20.3103	1161.96	787.598	517.368	206.641	137.331	70.463	16.6024	6.48716	1.90875	1.38468			20.3103	1.25203	1.14852	1.11615	1.0775	1.02288
20.3203	1161.7	787.501	517.311	206.623	137.3	70.491	16.5945	6.48983	1.90822	1.38572			20.3203	1.2519	1.14842	1.1159	1.07793	1.0224
20.3302	1161.43	787.405	517.256	206.595	137.299	70.5083	16.5943	6.49249	1.90769	1.38453			20.3302	1.25176	1.14826	1.11588	1.07819	1.02238
20.3401	1161.16	787.308	517.2	206.597	137.315	70.503	16.5971	6.49116	1.90718	1.38339			20.3401	1.25163	1.14827	1.11602	1.07811	1.02255
20.3501	1160.85	787.184	517.144	206.605	137.322	70.4941	16.5973	6.48608	1.90719	1.38252			20.3501	1.25149	1.14832	1.11608	1.07798	1.02257
20.36	1160.55	787	517.093	206.597	137.318	70.4772	16.596	6.48101	1.90721	1.38168			20.36	1.25137	1.14827	1.11604	1.07772	1.02249
20.37	1160.24	786.815	517.055	206.581	137.313	70.4702	16.5945	6.47868	1.90723	1.38085			20.37	1.25128	1.14819	1.116	1.07761	1.0224
20.3799	1159.98	786.631	517.017	206.563	137.308	70.4781	16.5928	6.47908	1.90649	1.3805			20.3799	1.25118	1.14809	1.11596	1.07773	1.02229
20.3899	1159.73	786.463	516.979	206.544	137.298	70.4752	16.5916	6.47948	1.90566	1.38048			20.3899	1.25109	1.14798	1.11588	1.07769	1.02222
20.3998	1159.48	786.335	516.935	206.532	137.276	70.4649	16.5914	6.47988	1.90483	1.38101			20.3998	1.25098	1.14791	1.1157	1.07753	1.02221
20.4098	1159.21	786.207	516.877	206.523	137.259	70.4571	16.591	6.4805	1.90481	1.38194			20.4098	1.25085	1.14786	1.11556	1.07741	1.02218
20.4197	1158.84	786.08	516.82	206.516	137.264	70.4521	16.5902	6.48114	1.90687	1.38291			20.4197	1.25071	1.14782	1.1156	1.07733	1.02213
20.4297	1158.46	785.952	516.762	206.512	137.268	70.4491	16.5896	6.48179	1.90893	1.3838			20.4297	1.25057	1.1478	1.11564	1.07729	1.02209
20.4396	1158.11	785.822	516.705	206.507	137.257	70.4475	16.592	6.48201	1.91086	1.3833			20.4396	1.25043	1.14778	1.11555	1.07726	1.02224
20.4496	1157.86	785.692	516.648	206.498	137.244	70.4475	16.5944	6.48002	1.9108	1.38285			20.4496	1.25029	1.14772	1.11544	1.07726	1.02239
20.4595	1157.6	785.562	516.59	206.489	137.244	70.4504	16.5955	6.47804	1.91074	1.3827			20.4595	1.25015	1.14767	1.11544	1.07731	1.02246
20.4695	1157.34	785.431	516.533	206.472	137.244	70.4545	16.5962	6.47637	1.91068	1.38226			20.4695	1.25001	1.14758	1.11544	1.07737	1.0225
20.4794	1157.07	785.287	516.476	206.453	137.243	70.4601	16.5972	6.47565	1.9102	1.38097			20.4794	1.24987	1.14748	1.11543	1.07746	1.02256
20.4894	1156.79	785.142	516.424	206.439	137.24	70.4559	16.5983	6.47493	1.90717	1.3801			20.4894	1.24975	1.1474	1.11541	1.07739	1.02263
20.4993	1156.51	784.997	516.373	206.426	137.239	70.4392	16.601	6.47422	1.90415	1.38063			20.4993	1.24962	1.14732	1.1154	1.07713	1.02279
20.5092	1156.22	784.852	516.322	206.407	137.239	70.4299	16.6045	6.4736	1.90112	1.3808			20.5092	1.2495	1.14722	1.1154	1.07699	1.02301
20.5192	1155.92	784.76	516.27	206.38	137.235	70.4362	16.6054	6.47301	1.90176	1.38076			20.5192	1.24938	1.14707	1.11537	1.07709	1.02307
20.5291	1155.61	784.671	516.219	206.377	137.219	70.4299	16.6039	6.47241	1.9038	1.38144			20.5291	1.24925	1.14705	1.11523	1.07699	1.02298
20.5391	1155.32	784.582	516.168	206.384	137.204	70.4118	16.6015	6.47238	1.90584	1.38228			20.5391	1.24913	1.14709	1.11512	1.07672	1.02283
20.549	1155.04	784.473	516.117	206.384	137.213	70.4039	16.5957	6.47699	1.90788	1.38424			20.549	1.249	1.14709	1.11519	1.0766	1.02247
20.559	1154.77	784.284	516.067	206.373	137.222	70.4196	16.5907	6.48159	1.90919	1.38562			20.559	1.24888	1.14703	1.11526	1.07683	1.02216
20.5689	1154.49	784.095	516.021	206.36	137.216	70.4339	16.5888	6.48619	1.90977	1.38498			20.5689	1.24877	1.14696	1.11521	1.07705	1.02205
20.5789	1154.19	783.906	515.975	206.344	137.205	70.4469	16.587	6.4873	1.91035	1.38429			20.5789	1.24866	1.14687	1.11513	1.07725	1.02194
20.5888	1153.89	783.738	515.929	206.327	137.194	70.4468	16.5864	6.48599	1.91093	1.38347			20.5888	1.24855	1.14678	1.11503	1.07725	1.0219
20.5988	1153.58	783.625	515.883	206.316	137.182	70.4376	16.5858	6.48468	1.90895	1.38309			20.5988	1.24844	1.14671	1.11493	1.07711	1.02186
20.6087	1153.29	783.511	515.837	206.305	137.176	70.431	16.5873	6.48314	1.90692	1.38319			20.6087	1.24833	1.14665	1.11489	1.07701	1.02195
20.6187	1153.02	783.398	515.791	206.292	137.172	70.4291	16.589	6.48143	1.90489	1.38237			20.6187	1.24822	1.14658	1.11486	1.07698	1.02205
20.6286	1152.76	783.283	515.745	206.278	137.171	70.4261	16.5859	6.47973	1.90445	1.38127			20.6286	1.24811	1.1465	1.11485	1.07693	1.02187
20.6385	1152.49	783.154	515.7	206.27	137.174	70.4221	16.5805	6.47802	1.90426	1.38027			20.6385	1.248	1.14646	1.11487	1.07687	1.02154
20.6485	1152.21	783.025	515.632	206.263	137.172	70.424	16.5797	6.48112	1.90407	1.37937			20.6485	1.24783	1.14642	1.11485	1.0769	1.02148
20.6584	1151.94	782.896	515.562	206.25	137.167	70.4291	16.5803	6.48444	1.90388	1.38036			20.6584	1.24766	1.14634	1.11481	1.07698	1.02152
20.6684	1151.66	782.767	515.491	206.236	137.162	70.4281	16.5837	6.48777	1.90632	1.38149			20.6684	1.24749	1.14627	1.11477	1.07697	1.02173
20.6783	1151.38	782.631	515.42	206.231	137.158	70.4221	16.5886	6.48738	1.90924	1.38279			20.6783	1.24732	1.14624	1.11474	1.07687	1.02203
20.6883	1151.1	782.495	515.365	206.232	137.153	70.4224	16.5917	6.48487	1.91217	1.38383			20.6883	1.24719	1.14624	1.1147	1.07688	1.02222
20.6982	1150.82	782.358	515.316	206.224	137.148	70.4249	16.5924	6.48237	1.91405	1.38464			20.6982	1.24707	1.1462	1.11466	1.07692	1.02227
20.7082	1150.54	782.221	515.266	206.214	137.141	70.4223	16.5934	6.48181	1.91235	1.38509			20.7082	1.24695	1.14614	1.1146	1.07688	1.02233
20.7181	1150.3	782.093	515.217	206.205	137.131	70.4151	16.5945	6.48142	1.91065	1.3853			20.7181	1.24683	1.14609	1.11452	1.07677	1.0224
20.7281	1150.05	781.965	515.167	206.197	137.124	70.4124	16.5954	6.48102	1.90895	1.38469			20.7281	1.24671	1.14605	1.11447	1.07673	1.02246
20.738	1149.8	781.838	515.117	206.185	137.125	70.4115	16.596	6.48063	1.90809	1.38391			20.738	1.24658	1.14598	1.11447	1.07671	1.02249
20.748	1149.51	781.71	515.067	206.17	137.126	70.4173	16.5967	6.48242	1.91054	1.38269			20.748	1.24646	1.1459	1.11448	1.0768	1.02253
20.7579	1149.19	781.594	515.017	206.16	137.128	70.4299	16.5977	6.48421	1.91298	1.38187			20.7579	1.24634	1.14584	1.1145	1.07699	1.02259
20.7679	1148.86	781.481	514.966	206.153	137.129	70.4271	16.598	6.486	1.91543	1.38166			20.7679	1.24622	1.1458	1.11451	1.07695	1.02261
20.7778	1148.56	781.368	514.915	206.146	137.127	70.4137	16.5953	6.48504	1.91234	1.38124			20.7778	1.2461	1.14577	1.11449	1.07674	1.02245
20.7878	1148.28	781.255	514.865	206.139	137.12	70.4101	16.5928	6.48372	1.90918	1.38077			20.7878	1.24597	1.14573	1.11443	1.07669	1.02229
20.7977	1148	781.125	514.813	206.132	137.103	70.4174	16.5907	6.48241	1.90602	1.38177			20.7977	1.24585	1.14569	1.11429	1.0768	1.02216
20.8076	1147.73	780.978	514.756	206.125	137.089	70.4103	16.59	6.48096	1.90512	1.38281			20.8076	1.24571	1.14565	1.11418	1.07669	1.02212
20.8176	1147.45	780.83	514.699	206.119	137.086	70.3961	16.5932	6.47936	1.90594	1.3838			20.8176	1.24557	1.14561	1.11416	1.07648	1.02232
20.8275	1147.17	780.682	514.641	206.112	137.081	70.3944	16.5964	6.47776	1.90675	1.38452			20.8275	1.24543	1.14558	1.11411	1.07645	1.02251
20.8375	1146.89	780.552	514.584	206.097	137.071	70.4077	16.5942	6.47616	1.90776	1.38503			20.8375	1.2453	1.1455	1.11403	1.07665	1.02238
20.8474	1146.58	780.442	514.534	206.081	137.067	70.4059	16.5924	6.47708	1.90901	1.38515			20.8474	1.24518	1.14541	1.114	1.07663	1.02227
20.8574	1146.27	780.333	514.485	206.05	137.074	70.399	16.5928	6.47937	1.91026	1.38505			20.8574	1.24506	1.14523	1.11406	1.07652	1.02229
20.8673	1145.96	780.224	514.436	206.019	137.079	70.3929	16.5932	6.48166	1.9115	1.38381			20.8673	1.24494	1.14506	1.1141	1.07643	1.02232
20.8773	1145.73	780.1	514.387	206.017	137.067	70.3868	16.5933	6.48254	1.91148	1.38266			20.8773	1.24482	1.14505	1.114	1.07633	1.02232
20.8872	1145.59	779.957	514.338	206.021	137.056	70.3904	16.5941	6.48057	1.90977	1.38217			20.8872	1.2447	1.14507	1.11391	1.07639	1.02237
20.8972	1145.44	779.814	514.288	206.003	137.045	70.3957	16.5997	6.4786	1.90806	1.38192			20.8972	1.24458	1.14497	1.11382	1.07647	1.02272
20.9071	1145.29	779.671	514.239	205.981	137.037	70.3822	16.6051	6.47667	1.90635	1.38202			20.9071	1.24446	1.14485	1.11376	1.07626	1.02305
20.9171	1145.06	779.535	514.19	205.963	137.033	70.3688	16.5985	6.47817	1.90661	1.38173			20.9171	1.24434	1.14475	1.11372	1.07606	1.02264
20.927	1144.78	779.409	514.14	205.947	137.03	70.3782	16.593	6.47968	1.90733	1.38118			20.927	1.24422	1.14466	1.1137	1.0762	1.02231
20.937	1144.51	779.282	514.091	205.943	137.034	70.3896	16.5975	6.48118	1.90804	1.38169			20.937	1.2441	1.14464	1.11373	1.07638	1.02258
20.9469	1144.23	779.156	514.041	205.939	137.034	70.3684	16.599	6.4823	1.90867	1.38268			20.9469	1.24398	1.14462	1.11373	1.07605	1.02268
20.9569	1143.93	779.028	513.992	205.936	137.031	70.3528	16.5938	6.48325	1.90844	1.38416			20.9569	1.24386	1.1446	1.11371	1.07581	1.02235
20.9668	1143.64	778.876	513.951	205.933	137.028	70.3611	16.5892	6.4842	1.90821	1.38456			20.9668	1.24376	1.14458	1.11368	1.07594	1.02207
20.9767	1143.34	778.724	513.911	205.919	137.024	70.3693	16.5879	6.48516	1.90784	1.38451			20.9767	1.24367	1.1445	1.11365	1.07607	1.02199
20.9867	1143.05	778.571	513.871	205.901	137.017	70.3757	16.5867	6.48613	1.90676	1.38462			20.9867	1.24357	1.14441	1.1136	1.07616	1.02191
20.9966	1142.77	778.452	513.829	205.883	137.006	70.3808	16.5854	6.4871	1.90569	1.38439			20.9966	1.24347	1.14431	1.11351	1.07624	1.02184
21.0066	1142.48	778.357	513.782	205.864	136.994	70.3834	16.5855	6.48808	1.90462	1.38358			21.0066	1.24336	1.1442	1.11341	1.07628	1.02184
21.0165	1142.2	778.262	513.735	205.861	136.98	70.385	16.5893	6.48746	1.90572	1.38258			21.0165	1.24324	1.14418	1.1133	1.07631	1.02207
21.0265	1141.92	778.168	513.688	205.869	136.968	70.3838	16.5926	6.48398	1.90692	1.38142			21.0265	1.24313	1.14423	1.1132	1.07629	1.02228
21.0364	1141.64	778.059	513.64	205.855	136.962	70.3838	16.5884	6.4805	1.90811	1.38065			21.0364	1.24301	1.14415	1.11315	1.07629	1.02202
21.0464	1141.36	777.935	513.568	205.823	136.955	70.3854	16.585	6.47858	1.90898	1.38031			21.0464	1.24284	1.14397	1.11309	1.07631	1.02181
21.0563	1141.09	777.81	513.495	205.809	136.967	70.3773	16.5865	6.48161	1.90883	1.38127			21.0563	1.24266	1.14389	1.11319	1.07619	1.02191
21.0663	1140.82	777.685	513.423	205.806	136.98	70.3638	16.588	6.48464	1.90867	1.38222			21.0663	1.24248	1.14388	1.11329	1.07598	1.022
21.0762	1140.56	777.557	513.353	205.798	136.975	70.3611	16.5892	6.48691	1.90852	1.38318			21.0762	1.24232	1.14383	1.11325	1.07594	1.02207
21.0862	1140.33	777.417	513.304	205.781	136.97	70.3683	16.5902	6.48369	1.90859	1.38377			21.0862	1.2422	1.14374	1.11321	1.07605	1.02213
21.0961	1140.12	777.277	513.255	205.769	136.973	70.3694	16.591	6.48047	1.90866	1.384			21.0961	1.24208	1.14367	1.11324	1.07607	1.02218
21.1061	1139.91	777.137	513.206	205.763	136.97	70.3681	16.591	6.47725	1.90859	1.38439			21.1061	1.24196	1.14364	1.11321	1.07605	1.02218
21.116	1139.7	777.003	513.159	205.754	136.944	70.3565	16.5877	6.47616	1.90737	1.38451			21.116	1.24185	1.14359	1.113	1.07587	1.02198
21.126	1139.41	776.879	513.122	205.741	136.926	70.3424	16.5875	6.47596	1.90615	1.38362			21.126	1.24176	1.14352	1.11286	1.07566	1.02196
21.1359	1139.12	776.755	513.085	205.728	136.929	70.3569	16.5918	6.47577	1.90493	1.38269			21.1359	1.24167	1.14344	1.11288	1.07588	1.02223
21.1458	1138.83	776.632	513.048	205.714	136.936	70.3692	16.5927	6.475	1.90466	1.38166			21.1458	1.24158	1.14337	1.11294	1.07607	1.02228
21.1558	1138.55	776.502	513.011	205.703	136.949	70.3562	16.5881	6.47409	1.90539	1.3811			21.1558	1.24149	1.1433	1.11304	1.07587	1.02201
21.1657	1138.27	776.361	512.953	205.695	136.945	70.3474	16.5862	6.47318	1.90612	1.38107			21.1657	1.24135	1.14326	1.11301	1.07573	1.02189
21.1757	1137.99	776.221	512.895	205.689	136.923	70.359	16.5856	6.47479	1.90732	1.38171			21.1757	1.24121	1.14323	1.11283	1.07591	1.02184
21.1856	1137.7	776.081	512.836	205.686	136.914	70.3644	16.5832	6.47921	1.91084	1.38245			21.1856	1.24107	1.14321	1.11275	1.07599	1.0217
21.1956	1137.4	775.946	512.777	205.68	136.911	70.3528	16.579	6.48363	1.91435	1.38365			21.1956	1.24092	1.14318	1.11274	1.07581	1.02144
21.2055	1137.09	775.814	512.722	205.672	136.907	70.3467	16.5834	6.48464	1.91787	1.38483			21.2055	1.24079	1.14313	1.1127	1.07572	1.02171
21.2155	1136.81	775.683	512.666	205.66	136.902	70.3566	16.5906	6.48293	1.91751	1.38584			21.2155	1.24065	1.14306	1.11266	1.07587	1.02216
21.2254	1136.55	775.552	512.61	205.643	136.895	70.3583	16.5905	6.48121	1.91696	1.3863			21.2254	1.24052	1.14297	1.1126	1.0759	1.02215
21.2354	1136.3	775.428	512.553	205.625	136.888	70.3495	16.5864	6.48011	1.91641	1.38502			21.2354	1.24038	1.14287	1.11254	1.07576	1.0219
21.2453	1136.03	775.306	512.494	205.608	136.877	70.3444	16.5864	6.47951	1.91566	1.38377			21.2453	1.24024	1.14277	1.11246	1.07569	1.0219
21.2553	1135.77	775.185	512.435	205.598	136.865	70.3407	16.5873	6.47892	1.91426	1.38258			21.2553	1.2401	1.14272	1.11236	1.07563	1.02195
21.2652	1135.5	775.059	512.376	205.594	136.865	70.3368	16.5807	6.47833	1.91286	1.38188			21.2652	1.23995	1.1427	1.11236	1.07557	1.02155
21.2752	1135.24	774.925	512.324	205.576	136.865	70.3328	16.5738	6.47684	1.91173	1.38129			21.2752	1.23983	1.1426	1.11236	1.07551	1.02112
21.2851	1134.99	774.792	512.288	205.554	136.865	70.33	16.5788	6.47452	1.91118	1.38055			21.2851	1.23974	1.14248	1.11236	1.07546	1.02143
21.2951	1134.74	774.658	512.251	205.545	136.866	70.3327	16.5834	6.47219	1.91063	1.38009			21.2951	1.23965	1.14243	1.11236	1.07551	1.02171
21.305	1134.48	774.542	512.214	205.542	136.853	70.3558	16.5868	6.47032	1.91008	1.38191			21.305	1.23956	1.14241	1.11226	1.07586	1.02192
21.3149	1134.23	774.437	512.172	205.545	136.837	70.3746	16.5897	6.47251	1.91099	1.38293			21.3149	1.23946	1.14242	1.11213	1.07615	1.0221
21.3249	1133.96	774.333	512.122	205.544	136.849	70.353	16.5885	6.47469	1.91287	1.38342			21.3249	1.23934	1.14242	1.11223	1.07582	1.02203
21.3348	1133.7	774.228	512.072	205.519	136.865	70.3381	16.587	6.47687	1.91475	1.38369			21.3348	1.23922	1.14228	1.11236	1.07559	1.02193
21.3448	1133.45	774.073	512.022	205.495	136.852	70.3405	16.5835	6.47892	1.91427	1.38385			21.3448	1.23909	1.14215	1.11225	1.07563	1.02172
21.3547	1133.22	773.912	511.976	205.482	136.835	70.3282	16.5834	6.4794	1.90994	1.38422			21.3547	1.23899	1.14208	1.11212	1.07544	1.02171
21.3647	1132.99	773.75	511.937	205.471	136.82	70.3053	16.5867	6.47989	1.90562	1.3844			21.3647	1.23889	1.14201	1.11199	1.07509	1.02192
21.3746	1132.75	773.596	511.897	205.463	136.806	70.3049	16.5878	6.48037	1.90314	1.38392			21.3746	1.23879	1.14197	1.11188	1.07508	1.02199
21.3846	1132.49	773.461	511.857	205.457	136.812	70.3303	16.5873	6.48145	1.90578	1.38329			21.3846	1.2387	1.14194	1.11193	1.07547	1.02195
21.3945	1132.23	773.326	511.809	205.454	136.814	70.3252	16.5875	6.4836	1.90842	1.38249			21.3945	1.23858	1.14192	1.11195	1.07539	1.02196
21.4045	1131.97	773.191	511.756	205.441	136.807	70.3104	16.5885	6.48574	1.91106	1.38186			21.4045	1.23845	1.14185	1.11189	1.07517	1.02202
21.4144	1131.73	773.061	511.704	205.419	136.8	70.3025	16.5845	6.48591	1.91039	1.38141			21.4144	1.23833	1.14172	1.11184	1.07505	1.02178
21.4244	1131.49	772.933	511.651	205.403	136.795	70.297	16.5764	6.48234	1.9079	1.38177			21.4244	1.2382	1.14164	1.11179	1.07496	1.02128
21.4343	1131.26	772.806	511.592	205.397	136.79	70.3049	16.5801	6.47876	1.9054	1.3823			21.4343	1.23805	1.1416	1.11175	1.07508	1.02151
21.4443	1131.03	772.678	511.532	205.39	136.785	70.3153	16.5879	6.47732	1.90443	1.38313			21.4443	1.23791	1.14157	1.11171	1.07524	1.02199
21.4542	1130.8	772.55	511.471	205.386	136.78	70.314	16.5892	6.47875	1.9055	1.38405			21.4542	1.23776	1.14154	1.11167	1.07522	1.02207
21.4642	1130.58	772.422	511.412	205.379	136.77	70.3083	16.5846	6.48018	1.90656	1.38518			21.4642	1.23762	1.1415	1.11159	1.07513	1.02179
[truncated: 28,002 more rows]

## Sheet: Fig. 2a
T (K)	R/R_150K																						P (GPa)	R_150K (Ω)		P (GPa)	Error bar (GPa)	T_c (K)
	0.4 GPa	1.5 GPa	3.0 GPa	6.0 GPa	8.0 GPa	10.2 GPa	12.6 GPa	15.0 GPa	17.2 GPa	19.1 GPa	23.0 GPa	24.9 GPa	26.9 GPa	28.7 GPa	30.7 GPa	32.8 GPa	35.7 GPa	37.3 GPa	39.0 GPa	40.8 GPa	42.0 GPa		0.4	599.134		15	0.86	7.2016
1.6	12.2049	4.85632	2.52571	1.49829	1.26463	1.20609	0.9418	-0.00117	-0.00314	-0.00483	-0.00774	-0.01277	-0.01502	-0.01485	-0.01754	-0.01385	-0.01903	-0.01809	-0.01344	-0.01329	-0.00366		1.5	456.627		17.2	1.34	8.1955
1.60995	12.1745	4.85207	2.5238	1.49754	1.26476	1.20632	0.94271	-0.000797267	-0.00318	-0.00418	-0.00842	-0.00977	-0.01556	-0.01838	-0.01889	-0.01431	-0.01884	-0.01733	-0.01368	-0.01315	-0.00411		3	352.219		19.1	0.94	8.81521
1.61989	12.1434	4.84724	2.52198	1.49682	1.26476	1.20642	0.94315	-0.00128	-0.00319	-0.00448	-0.00911	-0.01113	-0.0141	-0.01362	-0.01401	-0.0147	-0.01869	-0.01667	-0.01388	-0.01264	-0.00427		6	166.503		23	0.64	9.24728
1.62984	12.1183	4.84273	2.52007	1.49608	1.26489	1.20667	0.94378	-0.000192571	-0.00272	-0.00391	-0.00882	-0.01193	-0.015	-0.01412	-0.01582	-0.01501	-0.01859	-0.01611	-0.01404	-0.01299	-0.00513		8	110.031		24.9	0.74	9.20468
1.63979	12.0953	4.83903	2.51845	1.49562	1.26499	1.20705	0.94424	-0.000696657	-0.00315	-0.00483	-0.00982	-0.01291	-0.01209	-0.01503	-0.01987	-0.01526	-0.01853	-0.01565	-0.01415	-0.01257	-0.00476		10.2	94.2265		26.9	1.1	9.1649
1.64973	12.0729	4.8355	2.51701	1.49468	1.26493	1.20701	0.94459	-0.000657981	-0.00237	-0.00472	-0.01085	-0.01208	-0.01356	-0.01397	-0.01849	-0.01543	-0.01851	-0.01529	-0.01422	-0.01345	-0.00401		12.6	59.3879		28.7	0.58	8.987
1.65968	12.0503	4.83178	2.51556	1.49438	1.26522	1.20713	0.94513	-0.000460465	-0.00248	-0.00412	-0.00837	-0.01097	-0.01001	-0.01699	-0.01756	-0.01569	-0.01852	-0.01498	-0.01421	-0.01341	-0.00442		15	15.9699		30.7	0.872	8.77226
1.66963	12.0253	4.82804	2.51398	1.49384	1.26518	1.20739	0.94552	-0.00041964	-0.00287	-0.00433	-0.01028	-0.01101	-0.01376	-0.01509	-0.01595	-0.01574	-0.01862	-0.01483	-0.01417	-0.01351	-0.00534		17.2	6.66132		32.8	1.42	8.557
1.67958	12.0027	4.82395	2.5126	1.49351	1.26508	1.20762	0.94606	-0.00117	-0.00319	-0.00517	-0.00822	-0.01057	-0.0146	-0.01454	-0.02397	-0.01564	-0.01876	-0.01483	-0.01411	-0.01292	-0.00442		19.1	4.2391		35.7	0.84	8.3366
1.68952	11.9789	4.82012	2.51109	1.49283	1.2652	1.20788	0.94617	-0.000866542	-0.00316	-0.00538	-0.00902	-0.011	-0.01515	-0.01426	-0.01703	-0.01537	-0.01887	-0.01496	-0.01407	-0.01373	-0.00432		23	2.03404		37.3	0.94	8.232
1.69947	11.9561	4.81617	2.50948	1.4923	1.26539	1.20796	0.94688	-0.000682598	-0.003	-0.0044	-0.01148	-0.0107	-0.01578	-0.0149	-0.01748	-0.01482	-0.01893	-0.01517	-0.01406	-0.01531	-0.00454		24.9	1.61089		39	1.278	7.901
1.70942	11.9321	4.8125	2.50788	1.49175	1.26564	1.20811	0.9473	-0.000675515	-0.00296	-0.00503	-0.00805	-0.01119	-0.01365	-0.01452	-0.01688	-0.01422	-0.01892	-0.01543	-0.01412	-0.01263	-0.00432		26.9	1.40177		40.8	0.8	7.667
1.71936	11.9068	4.80808	2.50619	1.49069	1.26578	1.20826	0.94786	-0.000804277	-0.00329	-0.00479	-0.00761	-0.01165	-0.01546	-0.0136	-0.01709	-0.01376	-0.01888	-0.01568	-0.01425	-0.01313	-0.00438		28.7	1.26215		42	2.2	7.447
1.72931	11.8804	4.80396	2.50445	1.49053	1.26581	1.20856	0.94834	-0.000706764	-0.00331	-0.00495	-0.00849	-0.01098	-0.01349	-0.01642	-0.01795	-0.01394	-0.01874	-0.01586	-0.01444	-0.01303	-0.00524		30.7	1.15521
1.73926	11.8563	4.79914	2.50276	1.49011	1.26587	1.20863	0.94892	-0.000424157	-0.00281	-0.00519	-0.01057	-0.01251	-0.01484	-0.01633	-0.01715	-0.01418	-0.01855	-0.01594	-0.01461	-0.01278	-0.00507		32.8	1.1227
1.7492	11.8289	4.79504	2.50074	1.4893	1.266	1.20885	0.9494	-0.000699635	-0.00331	-0.00437	-0.01087	-0.01184	-0.01617	-0.01484	-0.01572	-0.01474	-0.01834	-0.01593	-0.01473	-0.01265	-0.00417		35.7	1.10574
1.75915	11.7942	4.79002	2.49871	1.48878	1.26608	1.2092	0.94996	-0.00108	-0.00351	-0.00479	-0.01002	-0.0126	-0.01482	-0.01313	-0.01699	-0.01523	-0.01831	-0.01594	-0.01475	-0.0126	-0.00383		37.3	1.12676
1.7691	11.7611	4.78607	2.49788	1.48795	1.26617	1.20929	0.95036	-6.62646e-05	-0.00267	-0.00498	-0.00935	-0.01083	-0.01462	-0.01378	-0.01413	-0.01574	-0.01838	-0.01599	-0.01464	-0.01441	-0.00558		39	1.17229
1.77905	11.7242	4.78213	2.49691	1.48748	1.26661	1.20946	0.95095	-0.000768473	-0.00291	-0.00577	-0.00886	-0.01232	-0.01528	-0.01323	-0.01509	-0.01627	-0.01851	-0.01609	-0.01437	-0.01386	-0.00511		40.8	1.2079
1.78899	11.6884	4.77683	2.49393	1.48692	1.26633	1.20968	0.95151	-0.000686402	-0.00282	-0.0052	-0.00663	-0.00965	-0.01393	-0.01788	-0.01712	-0.01663	-0.01856	-0.0162	-0.01396	-0.01478	-0.0045		42	1.45774
1.79894	11.6545	4.77108	2.49371	1.4864	1.2668	1.20989	0.95206	-0.000690437	-0.00292	-0.00557	-0.01194	-0.01135	-0.01561	-0.01716	-0.01763	-0.01672	-0.01863	-0.01632	-0.01346	-0.0129	-0.00458
1.80889	11.6174	4.76594	2.49179	1.48588	1.26666	1.21019	0.9525	-0.000670229	-0.00361	-0.00453	-0.00988	-0.01159	-0.01443	-0.02107	-0.01677	-0.0168	-0.01871	-0.01647	-0.01297	-0.01329	-0.00522
1.81883	11.5836	4.76125	2.48945	1.48534	1.26698	1.21053	0.95299	-0.000732735	-0.00332	-0.00507	-0.01115	-0.01182	-0.01427	-0.01437	-0.01772	-0.01688	-0.0188	-0.01661	-0.01257	-0.01398	-0.00496
1.82878	11.5457	4.75441	2.48791	1.48449	1.26707	1.21091	0.95378	-0.000593335	-0.00299	-0.00485	-0.01262	-0.01141	-0.01303	-0.01259	-0.01621	-0.01701	-0.01886	-0.01675	-0.01231	-0.01458	-0.00502
1.83873	11.5083	4.75096	2.48565	1.48405	1.26728	1.21097	0.95407	-0.000534145	-0.00301	-0.0051	-0.00997	-0.01141	-0.01346	-0.01441	-0.01801	-0.01703	-0.01891	-0.01685	-0.01222	-0.01357	-0.00554
1.84867	11.4714	4.74699	2.48284	1.48328	1.26731	1.21138	0.95468	-0.00079876	-0.00293	-0.00472	-0.00985	-0.01147	-0.01538	-0.01604	-0.01683	-0.01708	-0.01896	-0.01691	-0.01229	-0.01379	-0.00519
1.85862	11.4346	4.73828	2.48096	1.48242	1.2679	1.2115	0.9556	-0.00059125	-0.00304	-0.00533	-0.00841	-0.00919	-0.01439	-0.01493	-0.01782	-0.01703	-0.01906	-0.01697	-0.01251	-0.01409	-0.00445
1.86857	11.3959	4.73354	2.4791	1.48171	1.26781	1.21183	0.95679	-0.000425464	-0.00259	-0.00525	-0.00859	-0.01101	-0.01105	-0.01453	-0.01697	-0.01686	-0.01902	-0.017	-0.0128	-0.01453	-0.00533
1.87852	11.3623	4.73003	2.47662	1.48112	1.26803	1.21199	0.95673	-7.10585e-05	-0.00215	-0.00572	-0.00873	-0.01198	-0.01416	-0.01513	-0.01618	-0.01655	-0.01886	-0.01698	-0.01314	-0.01535	-0.00467
1.88846	11.3222	4.72529	2.47353	1.48028	1.26818	1.21257	0.95784	-0.000351174	-0.0027	-0.00459	-0.00843	-0.0114	-0.01168	-0.01499	-0.01816	-0.01603	-0.01848	-0.0169	-0.01348	-0.0162	-0.00628
1.89841	11.2921	4.71902	2.47145	1.47967	1.26838	1.213	0.95846	-0.000656913	-0.00349	-0.00529	-0.00648	-0.01056	-0.01324	-0.01605	-0.01771	-0.01549	-0.01813	-0.0168	-0.01378	-0.0167	-0.00547
1.90836	11.2569	4.71167	2.46977	1.47893	1.26868	1.2131	0.95942	-0.000766951	-0.00327	-0.00547	-0.01194	-0.0108	-0.01352	-0.01518	-0.01737	-0.01489	-0.01783	-0.0167	-0.01404	-0.01651	-0.00465
1.9183	11.2218	4.70702	2.46821	1.47814	1.26861	1.21364	0.95961	-0.00152	-0.00294	-0.00564	-0.01091	-0.00998	-0.01451	-0.01523	-0.01064	-0.01425	-0.0176	-0.01661	-0.01427	-0.01588	-0.0037
1.92825	11.1776	4.701	2.46666	1.47771	1.26881	1.21365	0.96036	-0.000836452	-0.00235	-0.00527	-0.00988	-0.01075	-0.01282	-0.01583	-0.01485	-0.0137	-0.01752	-0.01654	-0.01443	-0.01495	-0.00589
1.9382	11.1369	4.69691	2.46473	1.4769	1.26947	1.21393	0.96146	-0.00106	-0.00274	-0.00463	-0.00797	-0.01013	-0.01407	-0.01577	-0.01851	-0.01369	-0.0176	-0.01647	-0.01453	-0.01416	-0.00602
1.94814	11.0985	4.68959	2.46223	1.47652	1.2694	1.21429	0.96154	-0.000822885	-0.00302	-0.00476	-0.00791	-0.01134	-0.0157	-0.01549	-0.0177	-0.01406	-0.01792	-0.01639	-0.01457	-0.01354	-0.00482
1.95809	11.0593	4.68483	2.45951	1.47621	1.26939	1.21451	0.96209	-0.000231556	-0.00302	-0.00602	-0.00988	-0.01138	-0.01397	-0.01518	-0.01824	-0.01469	-0.01828	-0.01635	-0.01456	-0.01306	-0.00591
1.96804	11.0258	4.67656	2.45709	1.47526	1.26967	1.2146	0.96229	-0.000375334	-0.00359	-0.00551	-0.00909	-0.01108	-0.01536	-0.01532	-0.01582	-0.0153	-0.01859	-0.01637	-0.0145	-0.01275	-0.00527
1.97799	10.9788	4.67076	2.45532	1.47499	1.26972	1.21491	0.96366	-0.000578023	-0.00323	-0.00526	-0.01035	-0.01144	-0.01408	-0.01604	-0.01511	-0.01578	-0.01881	-0.01645	-0.01443	-0.01274	-0.00484
1.98793	10.9411	4.66594	2.45395	1.47426	1.27011	1.21538	0.96351	-0.000817013	-0.00304	-0.00487	-0.01195	-0.00949	-0.01521	-0.01524	-0.01692	-0.01609	-0.0189	-0.0166	-0.01436	-0.01291	-0.00682
1.99788	10.9077	4.65735	2.45193	1.47374	1.27008	1.21552	0.96446	-0.000869616	-0.00243	-0.00581	-0.01158	-0.01251	-0.01387	-0.01484	-0.01619	-0.01625	-0.01898	-0.01682	-0.0143	-0.01302	-0.00479
2.00783	10.8759	4.65306	2.44819	1.47347	1.27049	1.21549	0.96482	-9.98567e-05	-0.00367	-0.00467	-0.01031	-0.0122	-0.01517	-0.01472	-0.01635	-0.01616	-0.01898	-0.01705	-0.01425	-0.01311	-0.00531
2.01777	10.8501	4.6468	2.44673	1.47272	1.27047	1.21588	0.96558	-0.000160731	-0.00307	-0.00443	-0.00886	-0.01202	-0.01568	-0.01429	-0.01759	-0.01593	-0.019	-0.01724	-0.01422	-0.01319	-0.00635
2.02772	10.8203	4.6419	2.44413	1.47214	1.27042	1.21611	0.96615	-0.000873393	-0.00345	-0.00526	-0.00697	-0.01046	-0.0151	-0.0138	-0.01873	-0.01576	-0.01905	-0.01732	-0.01418	-0.01325	-0.00441
2.03767	10.7926	4.63731	2.44265	1.47158	1.27082	1.21659	0.96655	-0.000532973	-0.00371	-0.00599	0.00358	-0.00959	-0.01345	-0.01354	-0.01794	-0.01596	-0.01913	-0.01725	-0.01412	-0.01338	-0.00713
2.04761	10.7595	4.63239	2.44074	1.47098	1.27083	1.2168	0.96714	-0.000864445	-0.00148	-0.00611	0.00257	-0.01107	-0.01509	-0.01366	-0.01742	-0.01636	-0.01928	-0.01702	-0.01402	-0.01346	-0.00374
2.05756	10.7197	4.62359	2.43856	1.47059	1.27137	1.21699	0.96768	-0.00108	-0.00259	-0.00504	-0.0094	-0.0111	-0.01379	-0.01423	-0.01508	-0.01684	-0.01929	-0.0167	-0.01391	-0.01351	-0.00658
2.06751	10.6905	4.61466	2.43713	1.46994	1.27132	1.21735	0.96863	-0.000560273	-0.00324	-0.00489	-0.00686	-0.01071	-0.01578	-0.01461	-0.01151	-0.01722	-0.01931	-0.01636	-0.01376	-0.01355	-0.00424
2.07746	10.6672	4.60943	2.43441	1.46956	1.2716	1.2176	0.9692	-0.000516913	-0.00269	-0.00588	-0.00716	-0.01125	-0.01219	-0.01484	-0.01552	-0.01741	-0.01921	-0.01606	-0.01359	-0.01357	-0.0062
2.0874	10.631	4.60489	2.43261	1.46913	1.27167	1.21741	0.96948	-0.000532639	-0.00279	-0.00491	-0.00841	-0.01368	-0.01532	-0.01402	-0.01742	-0.01729	-0.01912	-0.01584	-0.0134	-0.01359	-0.00375
2.09735	10.5967	4.60197	2.43126	1.46869	1.27198	1.21836	0.97016	-0.00105	-0.003	-0.00504	-0.01116	-0.0098	-0.01534	-0.0134	-0.01437	-0.0169	-0.01906	-0.01579	-0.01325	-0.01361	-0.0069
2.1073	10.5521	4.5966	2.42995	1.46808	1.27197	1.21849	0.97086	-0.0013	-0.00336	-0.00501	-0.01093	-0.01049	-0.01589	-0.0149	-0.01595	-0.01638	-0.01897	-0.01592	-0.01318	-0.01363	-0.00614
2.11724	10.5244	4.58572	2.42843	1.46795	1.27231	1.21897	0.97152	-0.00119	-0.00346	-0.00494	-0.01079	-0.01102	-0.01407	-0.0155	-0.01776	-0.01584	-0.01893	-0.01619	-0.01323	-0.01365	-0.00448
2.12719	10.4992	4.57466	2.42528	1.46729	1.27252	1.21913	0.97216	-0.000780873	-0.00306	-0.00521	-0.01081	-0.01062	-0.01308	-0.01422	-0.01762	-0.01537	-0.01883	-0.01648	-0.01342	-0.01368	-0.00693
2.13714	10.4701	4.57155	2.42264	1.46685	1.27269	1.21941	0.97256	-0.000520029	-0.0036	-0.00482	-0.01084	-0.01025	-0.01378	-0.01336	-0.01821	-0.01501	-0.01863	-0.01674	-0.01374	-0.01371	-0.00453
2.14708	10.4406	4.56844	2.42055	1.46651	1.27303	1.21949	0.97278	-0.000553404	-0.00272	-0.00432	-0.01087	-0.01192	-0.01722	-0.01406	-0.01847	-0.01479	-0.01838	-0.01693	-0.01418	-0.01374	-0.00682
2.15703	10.4056	4.56505	2.41822	1.46609	1.27318	1.22001	0.97319	-0.000808601	-0.00322	-0.00469	-0.00968	-0.0133	-0.01324	-0.01475	-0.0173	-0.01474	-0.01818	-0.01701	-0.01469	-0.01379	-0.00485
2.16698	10.3701	4.56077	2.41681	1.46565	1.27308	1.21978	0.97348	-0.00056529	-0.00243	-0.00515	-0.0077	-0.01438	-0.01256	-0.01482	-0.01914	-0.01482	-0.01809	-0.01697	-0.01514	-0.01387	-0.00649
2.17693	10.3399	4.555	2.41547	1.46478	1.27321	1.22033	0.97406	-0.000595763	-0.00297	-0.0047	-0.0085	-0.01081	-0.01188	-0.01436	-0.01702	-0.0149	-0.01811	-0.01677	-0.01548	-0.01395	-0.00666
2.18687	10.3095	4.54875	2.41384	1.46441	1.27322	1.22055	0.97478	-0.000569777	-0.00375	-0.00462	-0.01001	-0.01019	-0.01577	-0.01524	-0.01781	-0.01494	-0.01843	-0.01647	-0.01566	-0.01402	-0.00583
2.19682	10.2861	4.53508	2.41152	1.46395	1.27367	1.22086	0.97559	-0.00119	-0.00248	-0.00505	-0.00889	-0.01242	-0.01343	-0.01438	-0.01775	-0.01506	-0.01897	-0.0162	-0.01571	-0.01405	-0.00742
2.20677	10.2463	4.52524	2.40875	1.46373	1.27364	1.22112	0.97614	-0.000525287	-0.00376	-0.00502	-0.00705	-0.01118	-0.01216	-0.01591	-0.01763	-0.01533	-0.01952	-0.016	-0.01562	-0.01401	-0.00541
2.21671	10.2182	4.52082	2.40617	1.4632	1.2743	1.22142	0.97731	-0.00125	-0.00399	-0.005	-0.00642	-0.01146	-0.01457	-0.01632	-0.01678	-0.01565	-0.01992	-0.01591	-0.0154	-0.01398	-0.00648
2.22666	10.1913	4.51473	2.40343	1.4627	1.27407	1.22174	0.97759	-0.0011	-0.00413	-0.00428	-0.00896	-0.01529	-0.0121	-0.0134	-0.01801	-0.01586	-0.02007	-0.01588	-0.0151	-0.01395	-0.00465
2.23661	10.1628	4.50878	2.40164	1.46246	1.27442	1.2222	0.97814	-0.0012	-0.00336	-0.00447	-0.01152	-0.01255	-0.01367	-0.01264	-0.01724	-0.01585	-0.01985	-0.01597	-0.01475	-0.01396	-0.00702
2.24655	10.1247	4.50393	2.40016	1.46187	1.27457	1.22239	0.97877	-0.00117	-0.00304	-0.00557	-0.01041	-0.01279	-0.01507	-0.01281	-0.0174	-0.01566	-0.01946	-0.01616	-0.01441	-0.01397	-0.00434
2.2565	10.0915	4.49945	2.39786	1.46135	1.27477	1.22286	0.97954	-0.00125	-0.00306	-0.00618	-0.00942	-0.01102	-0.01411	-0.01423	-0.01849	-0.01537	-0.01901	-0.01637	-0.01407	-0.01415	-0.00734
2.26645	10.0617	4.49517	2.39535	1.46074	1.27478	1.22291	0.98046	-0.00067967	-0.00313	-0.00541	-0.00929	-0.01477	-0.01405	-0.01666	-0.01748	-0.0151	-0.01852	-0.01652	-0.01374	-0.01426	-0.00485
2.2764	10.0359	4.48458	2.39369	1.46025	1.27496	1.22328	0.98074	-0.00104	-0.00373	-0.00523	-0.00968	-0.01088	-0.01412	-0.01509	-0.01664	-0.01477	-0.01823	-0.01651	-0.01349	-0.01438	-0.0075
2.28634	10.0076	4.4777	2.39154	1.45982	1.27517	1.22364	0.98131	-0.000531159	-0.00341	-0.00478	-0.01006	-0.01197	-0.01332	-0.01435	-0.01425	-0.01452	-0.01827	-0.01635	-0.01339	-0.01452	-0.00538
2.29629	9.97347	4.46794	2.38914	1.45943	1.27542	1.22379	0.9819	0.000194275	-0.00367	-0.00544	-0.01	-0.01248	-0.015	-0.01346	-0.0158	-0.01439	-0.01859	-0.01606	-0.01351	-0.01465	-0.00698
2.30624	9.93898	4.46082	2.38683	1.4591	1.27537	1.22387	0.98246	-0.000875755	-0.0036	-0.00603	-0.00984	-0.01086	-0.01475	-0.0122	-0.01456	-0.01448	-0.01905	-0.01571	-0.01384	-0.01477	-0.00519
2.31618	9.91453	4.45554	2.38514	1.4587	1.27545	1.22405	0.98293	-0.000845164	-0.00348	-0.00509	-0.00965	-0.01011	-0.014	-0.01648	-0.01559	-0.0148	-0.01952	-0.01534	-0.01436	-0.01484	-0.00647
2.32613	9.88338	4.45167	2.38338	1.45843	1.27586	1.22437	0.98331	-0.00105	-0.0025	-0.00529	-0.00944	-0.01026	-0.01272	-0.01754	-0.01746	-0.01519	-0.01989	-0.01502	-0.01504	-0.0149	-0.00562
2.33608	9.85813	4.44742	2.38156	1.45795	1.27589	1.22448	0.98384	-0.000952393	-0.00263	-0.00548	-0.00905	-0.00999	-0.01481	-0.01541	-0.01459	-0.01551	-0.01999	-0.01485	-0.01579	-0.01492	-0.00673
2.34602	9.82675	4.44302	2.3794	1.45763	1.27614	1.22508	0.98515	-0.000870932	-0.00292	-0.00484	-0.00821	-0.01219	-0.01278	-0.01427	-0.01626	-0.01577	-0.01992	-0.01487	-0.01652	-0.01493	-0.00438
2.35597	9.79724	4.43675	2.37753	1.45725	1.27626	1.22557	0.98539	-0.000647613	-0.00429	-0.00416	-0.00723	-0.01027	-0.01238	-0.01353	-0.01486	-0.01602	-0.01961	-0.01505	-0.01709	-0.01489	-0.00738
2.36592	9.76746	4.431	2.37569	1.45681	1.27633	1.22569	0.98604	-0.000519069	-0.00337	-0.00455	-0.00838	-0.01145	-0.01374	-0.01499	-0.01493	-0.01623	-0.01914	-0.01531	-0.0174	-0.01483	-0.00452
2.37587	9.73409	4.42703	2.37313	1.45666	1.27662	1.22582	0.98712	-0.00135	-0.00306	-0.00447	-0.00991	-0.00538	-0.0154	-0.01303	-0.01787	-0.01615	-0.01872	-0.01556	-0.01743	-0.01476	-0.00767
2.38581	9.70309	4.42166	2.37021	1.45604	1.27661	1.22609	0.98722	-0.000801541	-0.00279	-0.00515	-0.01079	-0.00905	-0.01482	-0.01087	-0.01709	-0.01585	-0.01839	-0.01579	-0.01719	-0.01467	-0.00427
2.39576	9.68432	4.41109	2.36789	1.45563	1.27693	1.22656	0.98743	-0.000591536	-0.00329	-0.00528	-0.00891	-0.01085	-0.01377	-0.01385	-0.01776	-0.01541	-0.01834	-0.01598	-0.01669	-0.01459	-0.0076
2.40571	9.66385	4.40332	2.36608	1.45527	1.27712	1.22709	0.98783	-0.00075459	-0.00318	-0.00483	-0.00912	-0.00894	-0.0145	-0.01682	-0.01843	-0.01515	-0.01843	-0.01615	-0.016	-0.01451	-0.00555
2.41565	9.62143	4.39403	2.36439	1.45502	1.27736	1.22761	0.98846	-0.000612099	-0.00286	-0.00467	-0.00991	-0.01047	-0.01092	-0.01481	-0.01873	-0.01511	-0.01861	-0.01632	-0.01522	-0.01437	-0.00699
2.4256	9.59279	4.3862	2.36279	1.45467	1.27746	1.22768	0.98926	-0.000590343	-0.00351	-0.0038	-0.01099	-0.00946	-0.01346	-0.01455	-0.01722	-0.0152	-0.01877	-0.01652	-0.0145	-0.01421	-0.0063
2.43555	9.56483	4.38097	2.35958	1.45428	1.27749	1.22787	0.99011	-0.00105	-0.00357	-0.00522	-0.00974	-0.01033	-0.01395	-0.01315	-0.01826	-0.01537	-0.0189	-0.01676	-0.01393	-0.01401	-0.00649
2.44549	9.53861	4.37402	2.35771	1.45379	1.2777	1.22824	0.99038	-0.000836447	-0.00278	-0.00454	-0.00607	-0.01263	-0.01429	-0.01465	-0.01883	-0.01567	-0.01902	-0.01701	-0.01357	-0.01398	-0.00659
2.45544	9.50082	4.36677	2.35527	1.4533	1.27799	1.22827	0.9913	-0.00074979	-0.00324	-0.00487	-0.00906	-0.01008	-0.01378	-0.01591	-0.01754	-0.01606	-0.01897	-0.01719	-0.01343	-0.01383	-0.00802
2.46539	9.4716	4.36308	2.35248	1.45271	1.27804	1.22876	0.99216	-0.00057268	-0.00309	-0.00558	-0.01024	-0.01377	-0.01442	-0.01647	-0.01641	-0.01636	-0.01883	-0.01723	-0.01348	-0.01377	-0.00535
2.47534	9.44084	4.35659	2.34955	1.45258	1.27823	1.22947	0.99288	-0.000940909	-0.00238	-0.00521	-0.01055	-0.01343	-0.01366	-0.01569	-0.01668	-0.01639	-0.01873	-0.01709	-0.0137	-0.01372	-0.00813
2.48528	9.40771	4.33782	2.34728	1.45216	1.27842	1.22954	0.99297	-0.000516304	-0.00263	-0.00551	-0.01272	-0.01345	-0.01563	-0.01308	-0.01816	-0.01618	-0.01867	-0.01682	-0.01401	-0.01375	-0.00617
2.49523	9.38207	4.3329	2.34565	1.45185	1.27829	1.22957	0.99398	-0.000545922	-0.00329	-0.00499	-0.0104	-0.01339	-0.01509	-0.01344	-0.01674	-0.01585	-0.01874	-0.01648	-0.01432	-0.01383	-0.00573
2.50518	9.35915	4.32794	2.34458	1.45147	1.27827	1.23005	0.99417	-0.000736593	-0.00516	-0.00452	-0.00815	-0.01183	-0.01459	-0.01701	-0.01362	-0.0156	-0.01872	-0.01615	-0.01461	-0.01394	-0.00716
2.51512	9.32733	4.3208	2.34335	1.45118	1.27875	1.23012	0.99475	-0.000467706	-0.00354	-0.00559	-0.00995	-0.01056	-0.01491	-0.01599	-0.02015	-0.01537	-0.01865	-0.01594	-0.01492	-0.01404	-0.00555
2.52507	9.30079	4.31438	2.34083	1.45061	1.27862	1.23054	0.99509	-0.000756488	-0.00359	-0.00531	-0.00768	-0.01243	-0.015	-0.01394	-0.01429	-0.01515	-0.01854	-0.01587	-0.01525	-0.01417	-0.00836
2.53502	9.27101	4.31064	2.33877	1.4503	1.27891	1.23094	0.99574	-0.00112	-0.00346	-0.00444	-0.00759	-0.00834	-0.01438	-0.0127	-0.01585	-0.01495	-0.01849	-0.01596	-0.01557	-0.01431	-0.00525
2.54496	9.23987	4.30691	2.33676	1.44999	1.27902	1.23108	0.99604	-0.000685263	-0.00285	-0.00308	-0.00749	-0.01007	-0.01262	-0.0133	-0.01741	-0.01486	-0.01846	-0.01611	-0.01585	-0.0145	-0.00703
2.55491	9.21871	4.30214	2.33486	1.4496	1.27904	1.23107	0.99635	-0.0011	-0.00357	-0.00402	-0.00708	-0.00932	-0.01518	-0.0139	-0.01795	-0.01488	-0.01834	-0.01623	-0.01606	-0.01466	-0.00665
2.56486	9.19195	4.29307	2.33296	1.44926	1.27927	1.23167	0.99627	-0.000924298	-0.00357	-0.00532	-0.00658	-0.01393	-0.01479	-0.01525	-0.01779	-0.01501	-0.01831	-0.01625	-0.01617	-0.0148	-0.00688
2.57481	9.15795	4.2857	2.3307	1.44915	1.27946	1.23198	0.9974	-0.000777971	-0.00264	-0.00518	-0.00654	-0.01223	-0.01498	-0.01588	-0.01793	-0.01523	-0.01845	-0.01617	-0.01615	-0.01505	-0.00824
2.58475	9.13086	4.27725	2.32832	1.44884	1.27962	1.23232	0.99798	-0.000947382	-0.00285	-0.00548	-0.01166	-0.01154	-0.01298	-0.01544	-0.01885	-0.01541	-0.0186	-0.01603	-0.016	-0.01526	-0.00509
2.5947	9.09844	4.26592	2.32541	1.44858	1.27972	1.23271	0.99861	-0.000645793	-0.00382	-0.00594	-0.00588	-0.01279	-0.01232	-0.01487	-0.01871	-0.01563	-0.01879	-0.01594	-0.01575	-0.01536	-0.00745
2.60465	9.06951	4.26061	2.32355	1.44819	1.28011	1.23285	0.99926	-0.000918585	-0.00393	-0.00475	-0.00615	-0.01343	-0.01339	-0.01401	-0.01576	-0.01592	-0.01896	-0.01598	-0.0155	-0.01538	-0.00695
2.61459	9.0445	4.25549	2.32171	1.44768	1.28011	1.23322	0.99951	-0.000531454	-0.00278	-0.00445	-0.00859	-0.01052	-0.01362	-0.0123	-0.02107	-0.01613	-0.01915	-0.01616	-0.01534	-0.01535	-0.00608
2.62454	9.00994	4.2502	2.3193	1.44722	1.28045	1.23342	1.00063	-0.000732098	-0.00382	-0.00491	-0.00883	-0.0116	-0.01539	-0.01253	-0.01554	-0.01613	-0.01931	-0.01647	-0.01528	-0.01512	-0.00761
2.63449	8.98144	4.24472	2.31708	1.4469	1.28065	1.23417	1.00057	-0.00109	-0.00387	-0.00646	-0.00856	-0.00977	-0.01272	-0.01508	-0.01493	-0.01597	-0.01937	-0.01687	-0.01526	-0.01498	-0.00506
2.64443	8.95468	4.23924	2.31567	1.4464	1.28072	1.23447	1.00063	-0.000401248	-0.00343	-0.00528	-0.00789	-0.01017	-0.01543	-0.01688	-0.01455	-0.01573	-0.01931	-0.01723	-0.0153	-0.01483	-0.00609
2.65438	8.9272	4.23376	2.3142	1.44616	1.28086	1.23466	1.00103	-0.00107	-0.00448	-0.00496	-0.00732	-0.01225	-0.01409	-0.01665	-0.01558	-0.01551	-0.01917	-0.01744	-0.01534	-0.01464	-0.00931
2.66433	8.89989	4.22828	2.31257	1.44587	1.28099	1.23478	1.00143	-0.000929498	-0.00289	-0.00448	-0.00691	-0.00968	-0.01619	-0.01672	-0.0156	-0.01544	-0.01909	-0.01748	-0.01529	-0.01451	-0.00519
2.67428	8.87185	4.2228	2.31051	1.44535	1.28111	1.23516	1.00222	-0.00117	-0.00361	-0.00569	-0.01026	-0.01552	-0.01436	-0.01634	-0.01557	-0.0155	-0.01904	-0.01736	-0.01509	-0.01441	-0.00641
2.68422	8.83922	4.21732	2.30822	1.4452	1.28129	1.23547	1.00279	-0.00127	-0.00331	-0.00465	-0.01102	-0.01239	-0.01439	-0.01592	-0.01536	-0.01548	-0.01885	-0.01715	-0.01469	-0.01431	-0.00868
2.69417	8.81452	4.2104	2.30656	1.44478	1.28134	1.23579	1.00331	-0.000877988	-0.00311	-0.00499	-0.01059	-0.01132	-0.01603	-0.01522	-0.01494	-0.01571	-0.01873	-0.01696	-0.01417	-0.0142	-0.00751
2.70412	8.7865	4.20256	2.30457	1.44444	1.28154	1.23615	1.00414	-0.000335982	-0.00346	-0.00506	-0.01128	-0.01016	-0.01369	-0.01412	-0.0151	-0.0161	-0.01873	-0.01682	-0.01363	-0.01404	-0.00647
2.71406	8.75525	4.19055	2.30175	1.44425	1.28165	1.23659	1.00488	-0.000650057	-0.00282	-0.00427	-0.01197	-0.01468	-0.01383	-0.01242	-0.01457	-0.01646	-0.01885	-0.01678	-0.01322	-0.01402	-0.00637
2.72401	8.73032	4.1814	2.29905	1.4438	1.28168	1.23699	1.0051	-0.000853605	-0.00308	-0.00584	-0.01115	-0.01274	-0.01438	-0.01191	-0.01712	-0.0167	-0.01898	-0.01683	-0.01301	-0.01401	-0.00647
2.73396	8.70204	4.17514	2.29578	1.44337	1.28205	1.23736	1.00607	-0.000854675	-0.00337	-0.00403	-0.00964	-0.01122	-0.01433	-0.01271	-0.01831	-0.01678	-0.01908	-0.01699	-0.01307	-0.01403	-0.00813
2.7439	8.67214	4.16911	2.29108	1.44318	1.28209	1.23753	1.00628	-0.0011	-0.00198	-0.00506	-0.00963	-0.0109	-0.01492	-0.01474	-0.01804	-0.01659	-0.01911	-0.01717	-0.01347	-0.01407	-0.00777
2.75385	8.63978	4.1633	2.28814	1.4428	1.28244	1.23794	1.0071	-0.000620337	-0.00284	-0.00487	-0.01079	-0.01085	-0.01442	-0.01709	-0.01817	-0.01627	-0.01915	-0.01733	-0.01414	-0.01413	-0.00644
2.7638	8.60629	4.15685	2.28604	1.44251	1.28257	1.23834	1.00695	-0.000571984	-0.00192	-0.00473	-0.00912	-0.01117	-0.01239	-0.01758	-0.01892	-0.01581	-0.01917	-0.01745	-0.01493	-0.01418	-0.0061
2.77375	8.5832	4.15036	2.28339	1.44206	1.28272	1.23858	1.00738	-0.000820595	-0.00169	-0.00517	-0.00745	-0.0114	-0.01331	-0.01652	-0.01928	-0.01515	-0.01913	-0.01753	-0.01565	-0.01431	-0.00792
2.78369	8.54979	4.14507	2.28134	1.44169	1.28283	1.23888	1.0085	-0.00101	-0.00383	-0.00601	-0.00577	-0.00964	-0.01746	-0.01586	-0.01929	-0.01442	-0.01901	-0.01753	-0.01615	-0.01441	-0.00569
2.79364	8.52465	4.13984	2.28024	1.44137	1.28303	1.23929	1.00902	-0.000943987	-0.00256	-0.00438	-0.00667	-0.01066	-0.01425	-0.01649	-0.01923	-0.01413	-0.01892	-0.01747	-0.01641	-0.0145	-0.00809
2.80359	8.49952	4.13496	2.27915	1.44094	1.28302	1.23971	1.00882	-0.000715672	-0.00372	-0.00508	-0.00884	-0.01113	-0.01304	-0.01599	-0.01737	-0.01411	-0.01886	-0.01732	-0.01641	-0.01457	-0.00712
2.81353	8.46576	4.13008	2.27775	1.4406	1.28335	1.23993	1.00949	-0.000704354	-0.00368	-0.0051	-0.01102	-0.01093	-0.01137	-0.01546	-0.01649	-0.01438	-0.01892	-0.01708	-0.01622	-0.01461	-0.0073
2.82348	8.44098	4.12337	2.2761	1.44033	1.28352	1.24017	1.01044	-0.000436662	-0.00331	-0.00582	-0.01261	-0.01193	-0.01513	-0.0155	-0.01782	-0.01484	-0.01916	-0.0168	-0.01589	-0.01465	-0.00584
2.83343	8.41139	4.11372	2.27457	1.43993	1.28365	1.24047	1.0109	-0.000184322	-0.00352	-0.00506	-0.01204	-0.01371	-0.01411	-0.01555	-0.0151	-0.01523	-0.01953	-0.0165	-0.01549	-0.01469	-0.00818
2.84337	8.38486	4.10556	2.27313	1.43962	1.28371	1.24111	1.01152	-0.00047683	-0.0031	-0.00571	-0.00993	-0.01204	-0.01569	-0.01479	-0.01096	-0.01541	-0.01988	-0.01626	-0.01509	-0.01471	-0.00799
2.85332	8.35726	4.1009	2.27174	1.4393	1.28394	1.24135	1.01206	-0.000618691	-0.00367	-0.00535	-0.00783	-0.01426	-0.01328	-0.01246	-0.01332	-0.01535	-0.02015	-0.01616	-0.0147	-0.01473	-0.00693
2.86327	8.3312	4.09258	2.27035	1.43927	1.28405	1.24177	1.01227	-0.000628663	-0.00462	-0.00546	-0.01012	-0.01406	-0.01494	-0.01383	-0.01606	-0.01507	-0.02027	-0.01624	-0.01434	-0.01474	-0.00522
2.87322	8.30509	4.08596	2.26874	1.43901	1.28433	1.24221	1.01263	-0.000752706	-0.00258	-0.00465	-0.01274	-0.01508	-0.01316	-0.01546	-0.01663	-0.01463	-0.02017	-0.01648	-0.01402	-0.01471	-0.00872
2.88316	8.28318	4.08039	2.26673	1.43873	1.28436	1.24241	1.01297	-0.000149197	-0.00322	-0.00502	-0.01389	-0.01571	-0.01482	-0.01412	-0.01669	-0.01425	-0.01993	-0.01678	-0.0138	-0.0146	-0.00552
2.89311	8.25526	4.07677	2.2651	1.43833	1.28455	1.24287	1.01305	-0.000590584	-0.00331	-0.00588	-0.01188	-0.01514	-0.01303	-0.01266	-0.01604	-0.01408	-0.01947	-0.01708	-0.01375	-0.01453	-0.00686
2.90306	8.2337	4.07315	2.26358	1.43806	1.28476	1.24323	1.01368	-0.000593171	-0.00367	-0.00439	-0.0087	-0.01457	-0.01452	-0.01349	-0.01665	-0.01402	-0.01888	-0.01728	-0.01389	-0.01446	-0.00843
2.913	8.20716	4.06285	2.2622	1.43784	1.28488	1.24368	1.01406	-0.000688504	-0.004	-0.00489	-0.00559	-0.0135	-0.01509	-0.01433	-0.01693	-0.01408	-0.01848	-0.01731	-0.01422	-0.01436	-0.00838
2.92295	8.1841	4.05626	2.26043	1.43755	1.28482	1.24398	1.01447	-0.000880229	-0.00392	-0.00535	-0.00731	-0.00968	-0.01508	-0.01501	-0.0145	-0.01419	-0.0184	-0.01714	-0.0147	-0.01425	-0.00636
2.9329	8.15884	4.04994	2.25802	1.4372	1.28526	1.24416	1.01495	-0.000706624	-0.00297	-0.00455	-0.00936	-0.01343	-0.01602	-0.01562	-0.01377	-0.01419	-0.01857	-0.01681	-0.01524	-0.01407	-0.00623
2.94284	8.13579	4.04428	2.25575	1.43705	1.28527	1.24443	1.01514	-3.61436e-05	-0.00341	-0.00426	-0.01225	-0.01124	-0.01466	-0.01623	-0.01439	-0.01408	-0.01884	-0.01641	-0.01575	-0.01389	-0.00817
2.95279	8.11127	4.0388	2.25449	1.43686	1.28545	1.24471	1.01645	-0.000450687	-0.00275	-0.00441	-0.01515	-0.01143	-0.01444	-0.01675	-0.01536	-0.01394	-0.01922	-0.01606	-0.01614	-0.01396	-0.0078
2.96274	8.08482	4.03378	2.25322	1.4366	1.28557	1.24489	1.01706	-0.00163	-0.00209	-0.00368	-0.01275	-0.01087	-0.01382	-0.01726	-0.01617	-0.01394	-0.0196	-0.01582	-0.01643	-0.01382	-0.00572
2.97269	8.05799	4.02863	2.25212	1.43644	1.28588	1.24504	1.0176	-0.000947227	-0.0033	-0.00523	-0.00807	-0.01172	-0.01431	-0.014	-0.01673	-0.01409	-0.01974	-0.01574	-0.01662	-0.01369	-0.00782
2.98263	8.03787	4.02287	2.25106	1.43624	1.28622	1.24516	1.01797	-0.000260247	-0.00279	-0.00467	-0.0064	-0.01059	-0.0153	-0.01358	-0.01662	-0.01444	-0.01965	-0.0158	-0.01675	-0.01365	-0.00613
2.99258	8.01261	4.01675	2.24986	1.43594	1.28592	1.24577	1.01805	-0.000748695	-0.0041	-0.00585	-0.00719	-0.01172	-0.01671	-0.01376	-0.01652	-0.01492	-0.01929	-0.01597	-0.01684	-0.01361	-0.00882
3.00253	7.98536	4.00999	2.24791	1.43567	1.28614	1.24595	1.01919	-0.000915113	-0.00359	-0.00508	-0.00808	-0.01274	-0.01368	-0.01501	-0.01653	-0.01544	-0.01871	-0.01619	-0.0169	-0.01359	-0.00865
3.01247	7.96078	4.00484	2.24525	1.43539	1.28636	1.24612	1.0193	-0.00102	-0.00295	-0.00592	-0.00757	-0.01098	-0.01258	-0.0163	-0.01723	-0.01588	-0.01817	-0.01638	-0.01696	-0.01359	-0.00548
3.02242	7.93514	3.99996	2.24287	1.43521	1.28658	1.24669	1.01986	-0.000837187	-0.00275	-0.00432	-0.00698	-0.01074	-0.0154	-0.01693	-0.01792	-0.01618	-0.01786	-0.01649	-0.01698	-0.01358	-0.00806
3.03237	7.91017	3.99411	2.24132	1.43484	1.28689	1.24748	1.02105	-0.000305636	-0.0037	-0.0045	-0.00708	-0.01116	-0.01574	-0.01699	-0.01852	-0.0163	-0.0178	-0.01649	-0.01692	-0.01359	-0.00844
3.04231	7.88671	3.9874	2.24001	1.43449	1.28679	1.24742	1.02115	-0.000607438	-0.00142	-0.00545	-0.00806	-0.01084	-0.01442	-0.01706	-0.01908	-0.01624	-0.01801	-0.01639	-0.01675	-0.01361	-0.00772
3.05226	7.86414	3.97895	2.23876	1.43431	1.28718	1.24745	1.0218	-0.000566914	-0.00255	-0.00386	-0.00903	-0.01002	-0.01213	-0.01603	-0.01943	-0.01608	-0.0185	-0.01624	-0.01646	-0.01371	-0.00524
3.06221	7.83472	3.97145	2.23757	1.43384	1.28723	1.24766	1.02266	-0.000736859	-0.0028	-0.00544	-0.00836	-0.01061	-0.01664	-0.01493	-0.01952	-0.01595	-0.01906	-0.01608	-0.01611	-0.01375	-0.00687
3.07216	7.81201	3.96611	2.23605	1.43357	1.28733	1.24822	1.02291	-0.00069367	-0.00211	-0.00525	-0.00706	-0.0111	-0.01187	-0.01559	-0.01896	-0.0159	-0.01942	-0.01599	-0.0157	-0.01379	-0.00843
3.0821	7.78634	3.96049	2.23358	1.43326	1.2879	1.24836	1.02329	-0.00115	-0.00407	-0.00568	-0.00787	-0.0105	-0.01278	-0.01703	-0.01749	-0.016	-0.01965	-0.01602	-0.01524	-0.01382	-0.00668
3.09205	7.76228	3.95469	2.23034	1.43312	1.28785	1.24823	1.0239	-0.000410082	-0.0027	-0.00477	-0.01068	-0.00967	-0.01567	-0.01525	-0.0179	-0.01609	-0.01973	-0.01611	-0.01471	-0.01385	-0.00549
3.102	7.73889	3.94783	2.2275	1.43307	1.28822	1.24934	1.02439	-0.000367503	-0.00352	-0.00428	-0.01065	-0.01018	-0.0187	-0.01347	-0.01908	-0.01607	-0.01959	-0.01623	-0.01414	-0.01389	-0.00671
3.11194	7.71367	3.94335	2.22528	1.43268	1.28828	1.24973	1.0253	-0.001	-0.00339	-0.00435	-0.00873	-0.01155	-0.01514	-0.01551	-0.01816	-0.01599	-0.01943	-0.01636	-0.0136	-0.01393	-0.00843
3.12189	7.69825	3.94047	2.22366	1.43223	1.28865	1.2501	1.02584	-0.000950454	-0.00322	-0.00531	-0.00682	-0.01497	-0.01586	-0.01455	-0.01701	-0.01591	-0.01935	-0.01647	-0.01312	-0.01397	-0.0073
3.13184	7.67627	3.93706	2.22198	1.43194	1.2886	1.25003	1.02599	-0.0011	-0.0033	-0.00477	-0.00821	-0.01338	-0.01304	-0.01359	-0.01685	-0.01575	-0.01925	-0.01654	-0.01277	-0.01402	-0.00575
3.14178	7.65543	3.93232	2.22045	1.43208	1.2887	1.25003	1.02653	-0.000630906	-0.00188	-0.0048	-0.01	-0.01233	-0.01408	-0.01502	-0.01683	-0.01546	-0.01912	-0.01656	-0.01262	-0.0141	-0.00709
3.15173	7.63501	3.92485	2.21905	1.43159	1.28881	1.25013	1.02735	-0.000816197	-0.00332	-0.00536	-0.01016	-0.01204	-0.01436	-0.01711	-0.01615	-0.01515	-0.01898	-0.01656	-0.0127	-0.01417	-0.0098
3.16168	7.61425	3.91266	2.21778	1.43109	1.28894	1.2503	1.02822	-0.000954591	-0.0027	-0.00529	-0.00851	-0.01148	-0.01687	-0.01504	-0.01475	-0.01501	-0.01879	-0.01657	-0.01303	-0.01423	-0.00737
3.17163	7.59752	3.90704	2.21631	1.43082	1.28908	1.25047	1.02864	-0.000872312	-0.00284	-0.0054	-0.00686	-0.01185	-0.01601	-0.01287	-0.01335	-0.01504	-0.01857	-0.01666	-0.0135	-0.01429	-0.00624
3.18157	7.57828	3.9024	2.21428	1.43063	1.28916	1.25077	1.02919	-0.00106	-0.00312	-0.00564	-0.00663	-0.01329	-0.01551	-0.01124	-0.01491	-0.01516	-0.0184	-0.01685	-0.014	-0.01434	-0.0073
3.19152	7.55469	3.89775	2.21203	1.43018	1.28943	1.25131	1.03038	-0.000211024	-0.00319	-0.00427	-0.00807	-0.01084	-0.01535	-0.01252	-0.01849	-0.01521	-0.01835	-0.01707	-0.0144	-0.01441	-0.00815
3.20147	7.53615	3.89311	2.20942	1.43002	1.28978	1.25197	1.0307	-0.000617787	-0.00398	-0.0053	-0.00951	-0.01357	-0.01353	-0.0138	-0.01774	-0.01522	-0.01844	-0.01732	-0.01459	-0.01454	-0.00816
3.21141	7.51482	3.88847	2.2067	1.42972	1.28986	1.2526	1.03122	-0.000551458	-0.0037	-0.00624	-0.01037	-0.01233	-0.01384	-0.01312	-0.01817	-0.01533	-0.01861	-0.01762	-0.01455	-0.01463	-0.00731
3.22136	7.49388	3.88205	2.20547	1.4294	1.28987	1.25286	1.03197	-0.00053906	-0.00274	-0.00557	-0.01012	-0.01133	-0.01197	-0.01209	-0.02007	-0.01552	-0.01882	-0.01793	-0.01433	-0.0147	-0.0064
3.23131	7.47214	3.87244	2.20433	1.42905	1.29017	1.25302	1.03226	-0.000865251	-0.00178	-0.00564	-0.00987	-0.0106	-0.01163	-0.01129	-0.01848	-0.01554	-0.01898	-0.01821	-0.01406	-0.01478	-0.00679
3.24125	7.44751	3.8643	2.20332	1.42859	1.29055	1.25394	1.03357	-0.000977928	-0.0021	-0.00547	-0.01004	-0.01202	-0.0147	-0.01069	-0.01385	-0.01533	-0.01907	-0.01839	-0.01388	-0.01493	-0.00765
3.2512	7.42576	3.85507	2.20195	1.42834	1.2907	1.25466	1.03381	-0.000704332	-0.00166	-0.00445	-0.01018	-0.01132	-0.0116	-0.01056	-0.01343	-0.01494	-0.01907	-0.0184	-0.01387	-0.01505	-0.00664
3.26115	7.40225	3.84856	2.19999	1.42815	1.29081	1.25469	1.03475	-0.00088876	-0.00317	-0.00646	-0.00669	-0.01142	-0.01357	-0.01142	-0.01685	-0.01444	-0.0191	-0.01824	-0.01405	-0.01514	-0.00808
3.2711	7.37952	3.84302	2.19767	1.42789	1.29087	1.25405	1.03517	-0.00151	-0.00184	-0.00557	-0.00932	-0.01045	-0.01445	-0.01229	-0.01856	-0.0139	-0.01918	-0.01792	-0.01435	-0.01519	-0.00527
3.28104	7.35626	3.83774	2.1962	1.42743	1.29097	1.25434	1.03622	-0.000993284	-0.00364	-0.00503	-0.01036	-0.01338	-0.01489	-0.01314	-0.01652	-0.01345	-0.0193	-0.01749	-0.01468	-0.01523	-0.00854
3.29099	7.33321	3.83268	2.19425	1.4272	1.29153	1.25466	1.03629	-0.000887345	-0.00273	-0.0059	-0.0091	-0.01334	-0.01425	-0.01397	-0.01509	-0.01323	-0.01944	-0.01699	-0.0149	-0.01522	-0.00564
3.30094	7.31019	3.82717	2.19262	1.42698	1.29176	1.25464	1.03739	-0.000965952	-0.00252	-0.00333	-0.00835	-0.01109	-0.01455	-0.01543	-0.0145	-0.01337	-0.01956	-0.01655	-0.01495	-0.0152	-0.00872
3.31088	7.28901	3.8169	2.19085	1.42668	1.29173	1.25599	1.03814	-0.00111	-0.00206	-0.00527	-0.00839	-0.01172	-0.01543	-0.01686	-0.01554	-0.01387	-0.01956	-0.01632	-0.01483	-0.01513	-0.00558
3.32083	7.26383	3.81055	2.18848	1.42627	1.29184	1.25667	1.03876	-0.00101	-0.00223	-0.0052	-0.00847	-0.01057	-0.01404	-0.01629	-0.01663	-0.0146	-0.01963	-0.01637	-0.01463	-0.01502	-0.00799
3.33078	7.24266	3.8065	2.18647	1.42611	1.29194	1.25724	1.03974	-0.000165999	-0.00259	-0.00561	-0.00867	-0.01205	-0.01565	-0.01572	-0.01777	-0.01535	-0.01969	-0.0167	-0.01446	-0.01487	-0.00709
3.34072	7.22122	3.8012	2.18531	1.42595	1.29234	1.25747	1.03988	-9.34133e-05	-0.00319	-0.0055	-0.00887	-0.01141	-0.01187	-0.01515	-0.01819	-0.01597	-0.01963	-0.01722	-0.01443	-0.01485	-0.00832
3.35067	7.19852	3.79538	2.184	1.42552	1.29234	1.25736	1.04015	-0.000239398	-0.00294	-0.00557	-0.00908	-0.0104	-0.0159	-0.01455	-0.01782	-0.0163	-0.01944	-0.01783	-0.01457	-0.01483	-0.00809
3.36062	7.17861	3.78805	2.18238	1.42534	1.29244	1.25773	1.04128	-0.00111	-0.00319	-0.00541	-0.00942	-0.01047	-0.01528	-0.0135	-0.01997	-0.01626	-0.0193	-0.01839	-0.01482	-0.01484	-0.00603
3.37057	7.159	3.78045	2.18031	1.42495	1.29278	1.25842	1.04159	-0.000776503	-0.00322	-0.00528	-0.00981	-0.01074	-0.01194	-0.01353	-0.01788	-0.01605	-0.01919	-0.01879	-0.01512	-0.01486	-0.00667
3.38051	7.14043	3.7746	2.17814	1.42471	1.29305	1.25901	1.04284	-0.000546621	-0.00308	-0.0056	-0.0102	-0.01366	-0.01428	-0.01475	-0.01857	-0.01589	-0.01901	-0.01894	-0.01539	-0.01489	-0.00601
3.39046	7.12226	3.76965	2.1761	1.42445	1.29334	1.25892	1.04358	-0.000663629	-0.00266	-0.00536	-0.01037	-0.00852	-0.01783	-0.01441	-0.01925	-0.01573	-0.01871	-0.01883	-0.01555	-0.01495	-0.00798
3.40041	7.10178	3.76419	2.17439	1.42399	1.29343	1.25914	1.0438	-0.000565051	-0.00305	-0.00624	-0.00925	-0.01086	-0.01428	-0.01406	-0.01967	-0.01547	-0.01845	-0.01851	-0.01558	-0.01502	-0.00587
3.41035	7.08465	3.75823	2.1726	1.42385	1.29324	1.25937	1.04406	-0.00050488	-0.00262	-0.00495	-0.00813	-0.01059	-0.0147	-0.01411	-0.01843	-0.01505	-0.01834	-0.01808	-0.01548	-0.0151	-0.00864
3.4203	7.06568	3.75162	2.17092	1.42367	1.29363	1.25934	1.04552	-0.00112	-0.00274	-0.00422	-0.00768	-0.01169	-0.01714	-0.0154	-0.0172	-0.01454	-0.01841	-0.01766	-0.01526	-0.0152	-0.006
3.43025	7.04829	3.74543	2.16942	1.42345	1.29411	1.25931	1.04544	-0.000406069	-0.00205	-0.00606	-0.00946	-0.0117	-0.01454	-0.0167	-0.01687	-0.01406	-0.0186	-0.01731	-0.01498	-0.01529	-0.00843
3.44019	7.03079	3.74021	2.16764	1.42308	1.29429	1.26003	1.04604	-0.000753301	-0.00266	-0.00619	-0.011	-0.01342	-0.01357	-0.01624	-0.01843	-0.01367	-0.01884	-0.01708	-0.01466	-0.01537	-0.00845
3.45014	7.0084	3.73453	2.16603	1.42277	1.29441	1.26071	1.0464	-0.000841819	-0.00366	-0.00557	-0.01075	-0.01046	-0.01735	-0.01511	-0.01958	-0.0134	-0.01909	-0.01697	-0.01433	-0.01545	-0.00618
3.46009	6.99268	3.7297	2.16454	1.4225	1.29445	1.26059	1.04716	-0.000622292	-0.00169	-0.00523	-0.0105	-0.01027	-0.01284	-0.01529	-0.02013	-0.01334	-0.01932	-0.01696	-0.01398	-0.01548	-0.00812
3.47004	6.97535	3.72495	2.16312	1.42242	1.29474	1.26101	1.04754	-0.000778004	-0.00305	-0.00453	-0.00956	-0.01118	-0.01459	-0.01671	-0.02009	-0.01368	-0.01944	-0.01701	-0.0136	-0.01548	-0.00533
3.47998	6.95522	3.71832	2.16166	1.42228	1.29482	1.26155	1.04811	-0.000762745	-0.00355	-0.00508	-0.00856	-0.01205	-0.01629	-0.01632	-0.02006	-0.01438	-0.01938	-0.01708	-0.01323	-0.01545	-0.00732
3.48993	6.93031	3.71226	2.15998	1.4221	1.295	1.2613	1.04848	-0.00101	-0.00431	-0.0053	-0.00864	-0.01356	-0.01362	-0.01472	-0.01918	-0.01505	-0.01924	-0.01714	-0.01293	-0.0154	-0.00769
3.49988	6.91412	3.70763	2.15815	1.42196	1.29503	1.26149	1.04912	-0.000826058	-0.0024	-0.00537	-0.00944	-0.01147	-0.0146	-0.01436	-0.01627	-0.01542	-0.0192	-0.01717	-0.01274	-0.0153	-0.00607
3.50982	6.89297	3.70334	2.15673	1.42184	1.29526	1.26229	1.04928	-0.000825945	-0.00362	-0.00592	-0.01003	-0.01139	-0.01333	-0.01486	-0.01498	-0.01541	-0.01922	-0.01717	-0.0127	-0.01519	-0.00887
3.51977	6.87362	3.69906	2.15558	1.42156	1.2954	1.26266	1.04981	-0.000970999	-0.00364	-0.00561	-0.01047	-0.01342	-0.01398	-0.01457	-0.01628	-0.01508	-0.01931	-0.01714	-0.01279	-0.01506	-0.00467
3.52972	6.85364	3.69477	2.15468	1.42092	1.29552	1.26308	1.05064	-0.000355629	-0.00345	-0.00477	-0.01091	-0.0153	-0.01245	-0.01342	-0.01758	-0.01453	-0.01957	-0.01708	-0.01303	-0.01488	-0.00793
3.53966	6.83155	3.69049	2.15328	1.42072	1.29565	1.26345	1.05068	-0.00102	-0.0032	-0.00591	-0.01068	-0.01085	-0.01262	-0.01359	-0.01789	-0.01386	-0.01999	-0.017	-0.01345	-0.01482	-0.00585
3.54961	6.8149	3.68491	2.15164	1.42046	1.29615	1.264	1.05167	-0.00109	-0.00259	-0.00522	-0.0097	-0.00962	-0.01363	-0.01415	-0.01749	-0.01322	-0.02041	-0.01691	-0.01399	-0.01479	-0.00808
3.55956	6.79466	3.67927	2.1503	1.42017	1.29615	1.2647	1.05204	-0.00111	-0.00394	-0.00442	-0.00974	-0.00991	-0.01414	-0.01472	-0.01659	-0.01282	-0.02073	-0.0168	-0.01455	-0.01479	-0.00684
3.56951	6.77736	3.67248	2.14906	1.41997	1.29668	1.26459	1.05223	-0.00119	-0.00339	-0.00404	-0.00982	-0.01006	-0.01604	-0.01483	-0.01533	-0.01279	-0.02083	-0.01664	-0.01504	-0.01486	-0.0054
3.57945	6.75317	3.66677	2.14749	1.41981	1.2961	1.26447	1.05293	-0.000789723	-0.00307	-0.00505	-0.00994	-0.00992	-0.0136	-0.01441	-0.01684	-0.0131	-0.0207	-0.01642	-0.01539	-0.01496	-0.0073
3.5894	6.73208	3.66231	2.14579	1.41954	1.29615	1.26472	1.05326	-0.000936412	-0.0029	-0.0056	-0.01014	-0.01297	-0.01486	-0.01398	-0.0185	-0.0135	-0.02045	-0.01612	-0.01559	-0.01508	-0.00815
3.59935	6.71556	3.65844	2.14446	1.41913	1.29656	1.26533	1.05434	-0.00117	-0.00316	-0.00698	-0.01035	-0.0137	-0.01341	-0.01356	-0.01695	-0.01391	-0.02011	-0.01574	-0.01562	-0.0152	-0.00822
3.60929	6.6925	3.65248	2.14303	1.41898	1.29694	1.26599	1.05438	-0.000370744	-0.00386	-0.00458	-0.0098	-0.00778	-0.0166	-0.01356	-0.01478	-0.01431	-0.01967	-0.01533	-0.01548	-0.01528	-0.00838
3.61924	6.67527	3.648	2.14139	1.41889	1.29688	1.26647	1.05514	-0.000724869	-0.00214	-0.00462	-0.00898	-0.00795	-0.01596	-0.01393	-0.01385	-0.01468	-0.01926	-0.01497	-0.01522	-0.01529	-0.00585
3.62919	6.65508	3.64358	2.13988	1.41858	1.29702	1.26655	1.05542	-0.000595541	-0.00272	-0.00397	-0.00816	-0.00937	-0.01446	-0.01431	-0.0155	-0.01499	-0.01905	-0.01469	-0.01497	-0.01527	-0.00575
3.63913	6.63548	3.63817	2.13818	1.41824	1.29711	1.26668	1.05568	-0.00060978	-0.00289	-0.00587	-0.0091	-0.0113	-0.01475	-0.01451	-0.01715	-0.01521	-0.01903	-0.01461	-0.01483	-0.01524	-0.00758
3.64908	6.61588	3.63256	2.13666	1.41803	1.29712	1.26717	1.05684	-0.00027558	-0.00349	-0.0059	-0.01019	-0.01365	-0.016	-0.01446	-0.01819	-0.01537	-0.01913	-0.01476	-0.0148	-0.01514	-0.00856
3.65903	6.59813	3.62758	2.13519	1.41781	1.29735	1.26783	1.05703	-0.000957207	-0.00345	-0.00583	-0.01091	-0.01282	-0.01498	-0.0141	-0.01693	-0.01561	-0.01929	-0.01508	-0.01484	-0.01503	-0.00888
3.66898	6.57831	3.6226	2.13397	1.41756	1.29778	1.26808	1.05805	-0.000475241	-0.00301	-0.00484	-0.01078	-0.01325	-0.01273	-0.01301	-0.01608	-0.01595	-0.0194	-0.01548	-0.01491	-0.01466	-0.00785
3.67892	6.55859	3.61711	2.13288	1.41713	1.29783	1.26832	1.0583	-0.00128	-0.00253	-0.00428	-0.01064	-0.01323	-0.01248	-0.01322	-0.01563	-0.01629	-0.01956	-0.01587	-0.01497	-0.01442	-0.0073
3.68887	6.53869	3.61198	2.13128	1.41692	1.29791	1.26879	1.05906	-0.000764882	-0.00294	-0.00489	-0.00993	-0.01268	-0.01266	-0.01476	-0.01519	-0.01651	-0.01983	-0.01616	-0.01499	-0.0143	-0.00632
3.69882	6.51859	3.60675	2.12967	1.41676	1.29797	1.26928	1.06009	-0.000927824	-0.00304	-0.00388	-0.00922	-0.01281	-0.01467	-0.01581	-0.0157	-0.01655	-0.02006	-0.01631	-0.01491	-0.01419	-0.00585
3.70876	6.49954	3.60095	2.12775	1.41654	1.29802	1.26986	1.06024	-0.000955267	-0.00378	-0.00599	-0.00855	-0.01193	-0.01436	-0.01609	-0.0172	-0.01643	-0.02017	-0.01639	-0.01474	-0.01409	-0.00805
3.71871	6.48436	3.59571	2.12676	1.41619	1.2984	1.2699	1.06057	-0.000536244	-0.00339	-0.00532	-0.00808	-0.011	-0.01356	-0.01591	-0.01802	-0.01618	-0.02019	-0.01649	-0.01453	-0.01402	-0.00525
3.72866	6.46627	3.59054	2.12532	1.41598	1.29876	1.26981	1.06091	-0.000645364	-0.00172	-0.00529	-0.00762	-0.01293	-0.01451	-0.01494	-0.01808	-0.0158	-0.02017	-0.01671	-0.01437	-0.01395	-0.00782
3.7386	6.45101	3.58524	2.12334	1.41599	1.29896	1.27046	1.06119	-0.000772233	-0.0027	-0.00537	-0.00774	-0.01472	-0.01589	-0.01387	-0.01724	-0.0153	-0.02007	-0.01714	-0.01432	-0.01397	-0.00569
3.74855	6.43496	3.58076	2.12212	1.4158	1.29921	1.271	1.06252	-0.00104	-0.00364	-0.00487	-0.00852	-0.01231	-0.01339	-0.0128	-0.01534	-0.01478	-0.01987	-0.01776	-0.01438	-0.01404	-0.00838
3.7585	6.41793	3.57487	2.12085	1.41512	1.29944	1.27132	1.06316	-0.00137	-0.00247	-0.00484	-0.0093	-0.00972	-0.01214	-0.01173	-0.01409	-0.01445	-0.01959	-0.01843	-0.01454	-0.01415	-0.00737
3.76845	6.40652	3.56799	2.11924	1.41508	1.2995	1.27149	1.06348	0.0001981	-0.00328	-0.00542	-0.00892	-0.01085	-0.01393	-0.01137	-0.01404	-0.01452	-0.01933	-0.01902	-0.01478	-0.01425	-0.006
3.77839	6.39206	3.56317	2.11786	1.41487	1.29952	1.27183	1.06438	-0.000909704	-0.00378	-0.00448	-0.00758	-0.01159	-0.01341	-0.01189	-0.014	-0.01486	-0.01928	-0.0194	-0.01507	-0.01435	-0.0089
3.78834	6.37602	3.55881	2.1165	1.41462	1.29962	1.2724	1.06517	-0.000199257	-0.00252	-0.00592	-0.00625	-0.01273	-0.01341	-0.01241	-0.01583	-0.01527	-0.01938	-0.01949	-0.01537	-0.01445	-0.00739
3.79829	6.3626	3.55501	2.11518	1.41435	1.29989	1.27267	1.06541	-0.000470489	-0.00275	-0.00583	-0.00689	-0.01401	-0.0138	-0.01307	-0.01779	-0.01559	-0.01942	-0.0193	-0.01563	-0.01456	-0.00524
3.80823	6.34562	3.55042	2.11364	1.41422	1.30027	1.27296	1.06642	-0.000466689	-0.00276	-0.00523	-0.00869	-0.01168	-0.01422	-0.01378	-0.01882	-0.01569	-0.01924	-0.01893	-0.01583	-0.01466	-0.0087
3.81818	6.32872	3.54576	2.11218	1.41407	1.30033	1.27326	1.06721	-0.0012	-0.00257	-0.00571	-0.00957	-0.01128	-0.01366	-0.01449	-0.01792	-0.01553	-0.01897	-0.0185	-0.01592	-0.01473	-0.00602
3.82813	6.31654	3.54083	2.11097	1.41372	1.30053	1.27358	1.06792	-0.000629786	-0.00292	-0.00457	-0.00962	-0.01182	-0.01258	-0.0152	-0.01703	-0.01514	-0.01867	-0.0181	-0.01591	-0.0148	-0.00701
3.83807	6.30121	3.53702	2.10989	1.41355	1.30101	1.27386	1.06827	-7.83944e-05	-0.00287	-0.00682	-0.00967	-0.00937	-0.01356	-0.01513	-0.01613	-0.01457	-0.01829	-0.0178	-0.0158	-0.01488	-0.00809
3.84802	6.28429	3.53136	2.10848	1.41344	1.30102	1.274	1.06891	-0.000136341	-0.00194	-0.00526	-0.00906	-0.00962	-0.01399	-0.01498	-0.01346	-0.01399	-0.01787	-0.01757	-0.01563	-0.01497	-0.00527
3.85797	6.26999	3.52609	2.10677	1.41331	1.30111	1.27414	1.06956	-0.000406092	-0.00227	-0.00508	-0.00838	-0.01099	-0.01334	-0.01483	-0.0142	-0.0137	-0.01756	-0.01737	-0.01543	-0.01506	-0.00728
3.86792	6.25488	3.52138	2.10519	1.41307	1.30138	1.27448	1.07024	-0.0004792	-0.00259	-0.00547	-0.00788	-0.01071	-0.01469	-0.01457	-0.02916	-0.01398	-0.01752	-0.01715	-0.01527	-0.01514	-0.00859
3.87786	6.23806	3.51649	2.1038	1.41286	1.30147	1.27515	1.07071	1.7682e-05	-0.00276	-0.00533	-0.00742	-0.01075	-0.01319	-0.0143	-0.02961	-0.01467	-0.01785	-0.01691	-0.0152	-0.01534	-0.0063
3.88781	6.22203	3.51267	2.10257	1.41257	1.30134	1.27521	1.07138	-0.000677175	-0.00331	-0.00529	-0.00762	-0.01349	-0.01782	-0.01404	-0.02621	-0.01551	-0.01836	-0.01664	-0.01526	-0.01548	-0.00913
3.89776	6.20807	3.50765	2.10166	1.41209	1.30123	1.27536	1.07212	0.000105692	-0.00438	-0.00518	-0.00853	-0.01195	-0.01313	-0.01465	-0.02281	-0.01625	-0.01878	-0.01639	-0.01547	-0.01553	-0.00623
3.9077	6.1908	3.50281	2.10038	1.41191	1.30162	1.27631	1.0727	9.61965e-05	-0.0025	-0.0044	-0.00945	-0.00994	-0.01283	-0.01621	-0.01941	-0.01672	-0.01904	-0.01622	-0.01575	-0.01559	-0.00682
3.91765	6.17615	3.49841	2.09872	1.41139	1.30212	1.27673	1.07351	-0.000987373	-0.00351	-0.00439	-0.01025	-0.01132	-0.01654	-0.01444	-0.00981	-0.01676	-0.01934	-0.01616	-0.01598	-0.01561	-0.0083
3.9276	6.15792	3.49221	2.09693	1.41131	1.30227	1.27686	1.07534	-0.000634924	-0.00321	-0.00545	-0.00952	-0.00964	-0.01317	-0.01257	-0.00936	-0.01639	-0.01966	-0.01618	-0.01603	-0.01561	-0.00586
3.93754	6.1437	3.48774	2.0954	1.41112	1.30243	1.27683	1.07515	-0.000176977	-0.00285	-0.00434	-0.00879	-0.01042	-0.01569	-0.01413	-0.01704	-0.01578	-0.01983	-0.0163	-0.01584	-0.01556	-0.00784
3.94749	6.13034	3.48313	2.09391	1.41091	1.30258	1.27759	1.07564	0.000294872	-0.00384	-0.00502	-0.00827	-0.0112	-0.01855	-0.01679	-0.01734	-0.01516	-0.01987	-0.0165	-0.0154	-0.0155	-0.00638
3.95744	6.11536	3.47877	2.09253	1.41071	1.30274	1.27815	1.07639	0.000754776	-0.00355	-0.00489	-0.00815	-0.01076	-0.01592	-0.01839	-0.01764	-0.01482	-0.01988	-0.01679	-0.01479	-0.01538	-0.0066
3.96739	6.09944	3.47466	2.0911	1.41064	1.30285	1.27836	1.07716	0.00112	-0.00317	-0.00598	-0.00795	-0.01222	-0.01547	-0.01797	-0.01797	-0.01493	-0.01991	-0.01715	-0.01415	-0.01525	-0.00889
3.97733	6.08163	3.46938	2.08986	1.41042	1.30289	1.27849	1.07734	0.00139	-0.00275	-0.00535	-0.00727	-0.01266	-0.02423	-0.01755	-0.01849	-0.01546	-0.01993	-0.01758	-0.01366	-0.01502	-0.00599
3.98728	6.06518	3.46398	2.08852	1.41016	1.30298	1.27862	1.07804	0.00157	-0.00146	-0.00497	-0.00658	-0.01009	-0.01869	-0.01713	-0.01892	-0.01625	-0.01979	-0.01804	-0.01353	-0.01469	-0.00747
3.99723	6.04986	3.45896	2.08728	1.40986	1.30334	1.2792	1.07858	0.00181	-0.00247	-0.005	-0.00714	-0.01312	-0.01458	-0.01585	-0.01869	-0.01701	-0.01943	-0.01849	-0.01385	-0.01445	-0.0085
4.00717	6.03486	3.45412	2.08576	1.40963	1.30347	1.27986	1.07928	0.00196	-0.0036	-0.00505	-0.00882	-0.01046	-0.01283	-0.01424	-0.01753	-0.01737	-0.01907	-0.01888	-0.01457	-0.01423	-0.00535
4.01712	6.01771	3.45004	2.08467	1.40939	1.30358	1.27991	1.07975	0.00224	-0.00307	-0.00562	-0.01051	-0.01122	-0.01443	-0.01348	-0.01437	-0.01713	-0.01886	-0.01912	-0.01549	-0.01411	-0.0067
4.02707	5.99787	3.44614	2.08359	1.40912	1.3038	1.28031	1.08026	0.00209	-0.00294	-0.00626	-0.01219	-0.01055	-0.01328	-0.01305	-0.0132	-0.01644	-0.0187	-0.01915	-0.01638	-0.01398	-0.00835
4.03701	5.9795	3.44258	2.08226	1.40897	1.30391	1.28076	1.08054	0.00374	-0.00336	-0.00541	-0.01087	-0.00987	-0.01307	-0.01263	-0.01488	-0.01556	-0.01848	-0.01899	-0.017	-0.01387	-0.00627
4.04696	5.96553	3.4383	2.081	1.40863	1.30401	1.28088	1.08129	0.00294	-0.00289	-0.00559	-0.00923	-0.01159	-0.01372	-0.01384	-0.01657	-0.0147	-0.01819	-0.0187	-0.0172	-0.01378	-0.00623
4.05691	5.95037	3.43414	2.07985	1.40845	1.30404	1.28102	1.0816	0.00426	-0.00344	-0.00604	-0.00759	-0.0103	-0.01285	-0.01575	-0.01825	-0.014	-0.01786	-0.01832	-0.01694	-0.01384	-0.00909
4.06686	5.93555	3.42956	2.07861	1.40825	1.30424	1.28119	1.08212	0.00608	-0.00288	-0.00495	-0.00736	-0.01155	-0.012	-0.01607	-0.01765	-0.01364	-0.01746	-0.01787	-0.01628	-0.01395	-0.00607
4.0768	5.91714	3.42466	2.07755	1.40808	1.30454	1.28141	1.08259	0.00562	-0.00281	-0.00577	-0.00811	-0.01324	-0.01366	-0.01385	-0.01703	-0.01375	-0.01699	-0.01742	-0.01544	-0.0141	-0.00576
4.08675	5.89975	3.42023	2.07617	1.40796	1.30444	1.28168	1.08314	0.00623	-0.00268	-0.00495	-0.00887	-0.01274	-0.01395	-0.01364	-0.01654	-0.01418	-0.01664	-0.017	-0.01466	-0.01426	-0.0075
4.0967	5.88363	3.41566	2.07461	1.40749	1.30461	1.28197	1.08386	0.00683	-0.00223	-0.00493	-0.00951	-0.01064	-0.01431	-0.014	-0.01778	-0.01469	-0.01651	-0.01665	-0.01414	-0.01444	-0.00814
4.10664	5.87005	3.41114	2.07356	1.40722	1.30511	1.28226	1.08396	0.00745	-0.0028	-0.00466	-0.00871	-0.01046	-0.01412	-0.01405	-0.01763	-0.01504	-0.01668	-0.01639	-0.01397	-0.01464	-0.00818
4.11659	5.85568	3.40668	2.07236	1.40697	1.305	1.28257	1.08495	0.00848	-0.00415	-0.00415	-0.0079	-0.01245	-0.01367	-0.01386	-0.01588	-0.01529	-0.01712	-0.01621	-0.0141	-0.01486	-0.00573
4.12654	5.84005	3.40236	2.07126	1.40685	1.30512	1.28277	1.08555	0.01004	-0.00302	-0.00422	-0.00867	-0.01187	-0.01267	-0.01367	-0.01675	-0.0156	-0.01775	-0.01611	-0.0144	-0.01509	-0.00713
4.13648	5.82226	3.39754	2.06998	1.40666	1.30519	1.28282	1.08616	0.01085	-0.00402	-0.00482	-0.01026	-0.01123	-0.01222	-0.01347	-0.01806	-0.01599	-0.01843	-0.0161	-0.01471	-0.01532	-0.00823
4.14643	5.80614	3.39404	2.06885	1.40641	1.30513	1.28304	1.08641	0.01206	-0.00271	-0.00474	-0.01108	-0.0121	-0.01347	-0.01408	-0.01687	-0.0163	-0.01901	-0.01617	-0.01488	-0.01557	-0.00837
4.15638	5.79156	3.38892	2.06714	1.40612	1.30524	1.28346	1.08723	0.0133	-0.00301	-0.00483	-0.0095	-0.01136	-0.01638	-0.01513	-0.01522	-0.01637	-0.01937	-0.01621	-0.01479	-0.01564	-0.00661
4.16633	5.77747	3.38356	2.06548	1.40613	1.30529	1.28374	1.08798	0.01393	-0.00381	-0.00557	-0.00867	-0.01167	-0.01446	-0.01576	-0.01597	-0.01614	-0.01948	-0.01616	-0.01445	-0.01569	-0.00587
4.17627	5.76128	3.37961	2.06435	1.406	1.30551	1.28393	1.08846	0.01424	-0.00331	-0.00492	-0.0093	-0.01122	-0.01631	-0.01367	-0.01718	-0.01567	-0.01946	-0.01601	-0.01394	-0.0157	-0.00676
4.18622	5.7469	3.37591	2.06306	1.40579	1.30578	1.28409	1.08879	0.01455	-0.00407	-0.00526	-0.00993	-0.00976	-0.01293	-0.01165	-0.01649	-0.01491	-0.01957	-0.01578	-0.01339	-0.0157	-0.00684
4.19617	5.72996	3.37128	2.0617	1.40549	1.30592	1.28441	1.08973	0.01485	-0.00372	-0.00634	-0.01056	-0.01292	-0.01315	-0.01258	-0.01507	-0.01395	-0.0198	-0.01552	-0.01297	-0.01569	-0.00675
4.20611	5.71378	3.36661	2.06037	1.4052	1.30587	1.2849	1.09005	0.01516	-0.00334	-0.00545	-0.00936	-0.01308	-0.013	-0.01351	-0.0171	-0.01296	-0.02008	-0.01532	-0.01277	-0.01566	-0.00674
4.21606	5.70074	3.36231	2.05909	1.40499	1.30601	1.28519	1.09066	0.01547	-0.00324	-0.00521	-0.008	-0.01233	-0.01332	-0.0134	-0.01851	-0.01225	-0.02047	-0.01524	-0.01283	-0.01564	-0.00679
4.22601	5.68729	3.35802	2.05761	1.40473	1.30633	1.2855	1.09143	0.01696	-0.00317	-0.00518	-0.00663	-0.0122	-0.012	-0.01304	-0.01549	-0.01206	-0.02093	-0.0153	-0.01314	-0.01561	-0.00771
4.23595	5.67635	3.35344	2.05654	1.40456	1.30656	1.28584	1.09209	0.01858	-0.00331	-0.00429	-0.00787	-0.01193	-0.01619	-0.01282	-0.01247	-0.01239	-0.0213	-0.01551	-0.01362	-0.01558	-0.00759
4.2459	5.66481	3.34879	2.05542	1.40442	1.30653	1.28605	1.09296	0.0202	-0.00374	-0.00591	-0.00939	-0.01217	-0.01371	-0.01319	-0.01626	-0.01304	-0.02143	-0.01579	-0.01415	-0.01554	-0.0082
4.25585	5.65533	3.34437	2.054	1.40419	1.30667	1.28594	1.09335	0.0228	-0.00436	-0.00543	-0.01007	-0.01275	-0.01204	-0.01355	-0.02036	-0.01377	-0.02122	-0.01602	-0.01463	-0.01551	-0.00611
4.2658	5.64385	3.33967	2.05263	1.40384	1.30681	1.28656	1.09369	0.02388	-0.00219	-0.00506	-0.00942	-0.01231	-0.01053	-0.01391	-0.01801	-0.01442	-0.02079	-0.01611	-0.015	-0.01548	-0.00598
4.27574	5.63376	3.33542	2.05139	1.4035	1.30708	1.28708	1.09405	0.02525	-0.00224	-0.00605	-0.00877	-0.01159	-0.01307	-0.01428	-0.01566	-0.01486	-0.02029	-0.01604	-0.01521	-0.01546	-0.00542
4.28569	5.61756	3.33107	2.05016	1.40344	1.30731	1.28708	1.09612	0.0255	-0.00293	-0.00418	-0.00812	-0.0141	-0.0166	-0.01521	-0.01332	-0.01503	-0.01985	-0.01583	-0.01526	-0.01544	-0.00646
4.29564	5.6064	3.32699	2.04906	1.4032	1.30748	1.28733	1.09668	0.02588	-0.0032	-0.00429	-0.00755	-0.01707	-0.01244	-0.01624	-0.01261	-0.01498	-0.01944	-0.01555	-0.01517	-0.01543	-0.00639
4.30558	5.59641	3.32317	2.04814	1.40294	1.30744	1.2876	1.09705	0.0268	-0.00297	-0.00516	-0.00697	-0.01282	-0.01301	-0.01679	-0.01476	-0.01482	-0.01903	-0.0153	-0.015	-0.01541	-0.00807
4.31553	5.58491	3.31933	2.04708	1.40276	1.30759	1.28788	1.09764	0.02754	-0.00275	-0.00531	-0.00693	-0.00994	-0.01398	-0.01651	-0.0169	-0.01475	-0.01869	-0.0152	-0.01481	-0.0154	-0.00859
4.32548	5.574	3.31541	2.04582	1.40267	1.30765	1.28816	1.09902	0.02793	-0.00248	-0.00612	-0.00717	-0.00981	-0.01693	-0.01624	-0.01904	-0.01493	-0.01847	-0.01531	-0.01467	-0.01538	-0.00858
4.33542	5.56267	3.31165	2.04487	1.40245	1.30789	1.28846	1.09912	0.02804	-0.00214	-0.00419	-0.00741	-0.01062	-0.01313	-0.01582	-0.01955	-0.01528	-0.0184	-0.01567	-0.0146	-0.01536	-0.00792
4.34537	5.54992	3.3073	2.04357	1.40217	1.30818	1.28868	1.0995	0.02849	-0.00246	-0.00498	-0.00784	-0.01192	-0.01132	-0.01456	-0.01802	-0.01568	-0.01847	-0.01623	-0.01461	-0.01534	-0.00679
4.35532	5.53318	3.30394	2.04247	1.40192	1.30805	1.28881	1.09977	0.02902	-0.00399	-0.00491	-0.00845	-0.00987	-0.01331	-0.01339	-0.0165	-0.01604	-0.01874	-0.0169	-0.01468	-0.0153	-0.00708
4.36527	5.51909	3.29985	2.04137	1.40239	1.30837	1.28902	1.09899	0.02919	-0.00409	-0.00389	-0.00905	-0.00972	-0.01413	-0.015	-0.01687	-0.0162	-0.01927	-0.01757	-0.01478	-0.01519	-0.00699
4.37521	5.50513	3.29605	2.04019	1.40246	1.30834	1.28939	1.09975	0.02969	-0.00292	-0.00598	-0.00965	-0.01069	-0.01292	-0.0166	-0.01794	-0.01607	-0.01987	-0.01811	-0.01485	-0.01493	-0.00814
4.38516	5.4907	3.29217	2.03903	1.40227	1.30859	1.28953	1.10077	0.02999	-0.00382	-0.00623	-0.00876	-0.0112	-0.01178	-0.01703	-0.01813	-0.01574	-0.02039	-0.01842	-0.01486	-0.01479	-0.00716
4.39511	5.47716	3.28835	2.03783	1.40199	1.30853	1.28953	1.09957	0.03029	-0.00304	-0.0055	-0.00832	-0.01104	-0.01331	-0.01637	-0.01707	-0.01537	-0.0207	-0.01842	-0.01479	-0.01467	-0.00804
4.40505	5.46371	3.28454	2.0367	1.40142	1.30875	1.2895	1.10138	0.03128	-0.00248	-0.00595	-0.00898	-0.01263	-0.01531	-0.01571	-0.01601	-0.01518	-0.02068	-0.01815	-0.01467	-0.01454	-0.00708
4.415	5.4513	3.28037	2.03546	1.4017	1.30841	1.28923	1.10282	0.03327	-0.00259	-0.00491	-0.00965	-0.01145	-0.01344	-0.01505	-0.01495	-0.01537	-0.02046	-0.01768	-0.01456	-0.01449	-0.00809
4.42495	5.43737	3.27648	2.03432	1.40145	1.30907	1.28952	1.10236	0.03357	-0.00357	-0.00461	-0.00927	-0.0137	-0.01384	-0.01457	-0.01486	-0.01599	-0.0202	-0.01713	-0.01452	-0.01446	-0.00773
4.43489	5.42305	3.27242	2.0333	1.40133	1.30876	1.29013	1.10298	0.03357	-0.00281	-0.0054	-0.00818	-0.0127	-0.01579	-0.01437	-0.01623	-0.01688	-0.02008	-0.01662	-0.01459	-0.01443	-0.00717
4.44484	5.40884	3.26906	2.03206	1.40099	1.30912	1.28997	1.1038	0.03409	-0.00239	-0.00434	-0.00709	-0.01349	-0.01221	-0.01417	-0.01631	-0.01795	-0.02019	-0.01625	-0.01475	-0.0144	-0.00749
4.45479	5.39589	3.26497	2.03104	1.40085	1.30925	1.2899	1.10421	0.03516	-0.00212	-0.00531	-0.00807	-0.01554	-0.0141	-0.01397	-0.01548	-0.01898	-0.0206	-0.01607	-0.01495	-0.01443	-0.00722
4.46474	5.38457	3.26153	2.02975	1.40048	1.30929	1.29008	1.10558	0.03579	-0.0021	-0.00586	-0.00933	-0.0115	-0.01473	-0.01292	-0.01465	-0.01963	-0.02122	-0.01606	-0.01513	-0.01445	-0.00659
4.47468	5.37335	3.25769	2.02859	1.40051	1.30939	1.29055	1.10566	0.03602	-0.00294	-0.00522	-0.01059	-0.00963	-0.01383	-0.01203	-0.01523	-0.01973	-0.02184	-0.01614	-0.01522	-0.01474	-0.00699
4.48463	5.36163	3.25354	2.02758	1.40031	1.30939	1.29073	1.10583	0.03676	-0.0035	-0.0053	-0.01093	-0.0129	-0.01413	-0.01358	-0.01686	-0.01938	-0.02236	-0.01624	-0.01516	-0.01488	-0.00697
4.49458	5.3502	3.24997	2.0265	1.40004	1.30953	1.29111	1.10663	0.03705	-0.00313	-0.00525	-0.01057	-0.01188	-0.01339	-0.01514	-0.01849	-0.01882	-0.02268	-0.01629	-0.01494	-0.01504	-0.00793
4.50452	5.34004	3.24643	2.02545	1.39985	1.30965	1.29121	1.10765	0.03795	-0.00292	-0.00404	-0.01022	-0.01082	-0.01551	-0.01669	-0.01849	-0.01828	-0.02271	-0.01626	-0.01461	-0.0152	-0.0076
4.51447	5.32807	3.24286	2.02441	1.39959	1.30967	1.29159	1.10699	0.03854	-0.003	-0.00512	-0.00986	-0.01046	-0.0129	-0.01683	-0.01796	-0.01794	-0.02245	-0.01616	-0.01426	-0.01535	-0.00652
4.52442	5.31472	3.2393	2.02351	1.39943	1.30987	1.29168	1.10822	0.03991	-0.00308	-0.00521	-0.0095	-0.01062	-0.0133	-0.01621	-0.01743	-0.01789	-0.0219	-0.01606	-0.01398	-0.01541	-0.00657
4.53436	5.30431	3.23583	2.02249	1.39932	1.30987	1.29331	1.1087	0.04011	-0.00289	-0.00534	-0.00962	-0.01235	-0.01697	-0.01558	-0.01791	-0.01807	-0.02111	-0.01606	-0.01382	-0.01545	-0.00586
4.54431	5.29585	3.23256	2.02116	1.3991	1.31004	1.29271	1.10997	0.04121	-0.00254	-0.00529	-0.00978	-0.01447	-0.01373	-0.01496	-0.01991	-0.01834	-0.02016	-0.01619	-0.01384	-0.01549	-0.00628
4.55426	5.2861	3.22897	2.02045	1.39891	1.30996	1.29274	1.11018	0.04226	-0.0022	-0.005	-0.00993	-0.01253	-0.01454	-0.01586	-0.01849	-0.0185	-0.01913	-0.01647	-0.01403	-0.01551	-0.00635
4.56421	5.27114	3.22552	2.01956	1.39901	1.31013	1.29214	1.10988	0.04302	-0.00422	-0.00496	-0.00988	-0.01091	-0.01625	-0.01687	-0.01707	-0.01832	-0.01814	-0.01684	-0.01436	-0.01553	-0.00653
4.57415	5.26005	3.2223	2.01856	1.39881	1.31024	1.2928	1.11226	0.04448	-0.00282	-0.0052	-0.00964	-0.01159	-0.01365	-0.01788	-0.01566	-0.01775	-0.0173	-0.01725	-0.01473	-0.01554	-0.00733
4.5841	5.25015	3.21882	2.01739	1.39835	1.31028	1.29238	1.11269	0.0452	-0.00237	-0.00554	-0.00941	-0.01226	-0.01364	-0.01889	-0.01562	-0.01691	-0.01676	-0.01761	-0.01507	-0.01554	-0.00918
4.59405	5.24127	3.21561	2.01637	1.39799	1.3103	1.29307	1.11288	0.04609	-0.00279	-0.00482	-0.00917	-0.01219	-0.01415	-0.01923	-0.01571	-0.01593	-0.01649	-0.01788	-0.0153	-0.01553	-0.00732
4.60399	5.23337	3.21147	2.0152	1.39762	1.31076	1.29299	1.11376	0.04653	-0.0032	-0.00449	-0.00893	-0.01042	-0.0152	-0.01701	-0.01683	-0.01495	-0.01642	-0.01801	-0.01541	-0.01552	-0.00795
4.61394	5.22488	3.20832	2.01426	1.39778	1.31011	1.29333	1.11354	0.04821	-0.00306	-0.00458	-0.00874	-0.00971	-0.01418	-0.01478	-0.01863	-0.01404	-0.0165	-0.01802	-0.01538	-0.0155	-0.00713
4.62389	5.21586	3.20461	2.01318	1.39742	1.31046	1.29309	1.11336	0.04905	-0.00267	-0.00566	-0.00858	-0.01061	-0.01177	-0.01317	-0.02043	-0.01327	-0.01672	-0.01796	-0.01526	-0.01548	-0.00664
4.63383	5.20602	3.20176	2.01215	1.39751	1.3108	1.29381	1.11433	0.05032	-0.00229	-0.00514	-0.00842	-0.01152	-0.01601	-0.01305	-0.02113	-0.01273	-0.01709	-0.01793	-0.0151	-0.01546	-0.00746
4.64378	5.19787	3.19821	2.01098	1.39707	1.31063	1.29338	1.11612	0.05142	-0.00231	-0.00495	-0.00826	-0.01461	-0.01424	-0.01292	-0.02132	-0.01246	-0.01759	-0.01795	-0.01497	-0.01544	-0.00747
4.65373	5.18932	3.19488	2.01019	1.39714	1.31075	1.29401	1.11669	0.05231	-0.00277	-0.00348	-0.00823	-0.01773	-0.01387	-0.0128	-0.02152	-0.01255	-0.01819	-0.01803	-0.01493	-0.01543	-0.00636
4.66368	5.17985	3.19092	2.0091	1.39684	1.31097	1.29506	1.11709	0.05344	-0.00324	-0.00498	-0.00844	-0.01275	-0.01339	-0.01289	-0.02171	-0.01303	-0.01885	-0.01812	-0.015	-0.0154	-0.00685
4.67362	5.17148	3.18797	2.00796	1.39664	1.31092	1.29509	1.11751	0.05479	-0.00326	-0.00509	-0.00866	-0.01017	-0.01299	-0.01321	-0.02099	-0.01394	-0.01951	-0.01814	-0.01521	-0.01538	-0.00593
4.68357	5.16277	3.18405	2.00728	1.39636	1.31086	1.295	1.11795	0.05574	-0.00304	-0.00573	-0.00887	-0.01037	-0.01421	-0.01353	-0.0198	-0.01513	-0.02008	-0.01803	-0.01556	-0.01534	-0.00672
4.69352	5.15381	3.18073	2.00637	1.39623	1.31075	1.29531	1.11963	0.05675	-0.00247	-0.00589	-0.00908	-0.01014	-0.01536	-0.01385	-0.01862	-0.01642	-0.02045	-0.01773	-0.01604	-0.0153	-0.00718
4.70346	5.14477	3.17737	2.00504	1.39602	1.31096	1.29549	1.12041	0.05815	-0.0024	-0.00385	-0.01001	-0.00996	-0.01637	-0.01417	-0.01744	-0.01758	-0.02054	-0.01728	-0.0166	-0.01526	-0.00783
4.71341	5.13412	3.17418	2.00407	1.39571	1.31105	1.296	1.12113	0.05921	-0.0028	-0.00449	-0.01118	-0.01015	-0.01618	-0.01436	-0.01647	-0.01835	-0.02041	-0.01672	-0.01715	-0.0152	-0.00581
4.72336	5.12243	3.17081	2.00316	1.39542	1.31115	1.29622	1.12177	0.06092	-0.00343	-0.00487	-0.01235	-0.01004	-0.01357	-0.01412	-0.01685	-0.01867	-0.02016	-0.01615	-0.01759	-0.01514	-0.00696
4.7333	5.11083	3.16786	2.00229	1.39526	1.3109	1.2957	1.1222	0.06208	-0.00329	-0.00494	-0.01225	-0.00937	-0.01329	-0.01387	-0.01697	-0.0186	-0.0199	-0.01567	-0.01783	-0.01508	-0.00834
4.74325	5.10051	3.1641	2.00134	1.39497	1.31074	1.29615	1.12284	0.06279	-0.0031	-0.00556	-0.01168	-0.00914	-0.01527	-0.01363	-0.01658	-0.01828	-0.01971	-0.01535	-0.01779	-0.01502	-0.00667
4.7532	5.08986	3.16116	2.00001	1.39486	1.31119	1.29748	1.12342	0.06336	-0.0034	-0.0049	-0.01111	-0.00981	-0.01751	-0.01461	-0.01619	-0.01792	-0.01957	-0.01524	-0.01744	-0.01497	-0.00634
4.76315	5.0778	3.15801	1.9994	1.39452	1.31112	1.2971	1.12398	0.06394	-0.00374	-0.00551	-0.01071	-0.01076	-0.01706	-0.01632	-0.01581	-0.01764	-0.01951	-0.01532	-0.01679	-0.01493	-0.00742
4.77309	5.06687	3.1548	1.99837	1.39447	1.31115	1.2965	1.12477	0.0658	-0.00361	-0.00569	-0.01068	-0.01197	-0.01602	-0.01804	-0.01644	-0.0175	-0.0195	-0.01556	-0.01595	-0.01489	-0.00671
4.78304	5.05614	3.15158	1.99741	1.3942	1.31095	1.29695	1.12544	0.07014	-0.00336	-0.00524	-0.01065	-0.01217	-0.01533	-0.01975	-0.01707	-0.01744	-0.0195	-0.01589	-0.01503	-0.01486	-0.00765
4.79299	5.04554	3.1487	1.99644	1.39407	1.31128	1.29741	1.12543	0.0714	-0.00312	-0.00588	-0.01057	-0.01199	-0.01486	-0.01775	-0.0177	-0.01738	-0.01943	-0.01627	-0.01417	-0.01484	-0.00633
4.80293	5.03594	3.14489	1.99548	1.39394	1.31123	1.29758	1.12645	0.07265	-0.00295	-0.0058	-0.01003	-0.01124	-0.01323	-0.01535	-0.01834	-0.01723	-0.01926	-0.01665	-0.01347	-0.01482	-0.00717
4.81288	5.02528	3.14227	1.99451	1.3937	1.3112	1.29644	1.12663	0.0746	-0.00297	-0.00458	-0.0095	-0.01154	-0.01263	-0.01408	-0.01851	-0.01693	-0.01905	-0.01698	-0.01303	-0.01484	-0.00675
4.82283	5.01404	3.13896	1.99368	1.39346	1.31132	1.29814	1.12704	0.07635	-0.00329	-0.00558	-0.00935	-0.0118	-0.01483	-0.01456	-0.01836	-0.01648	-0.01884	-0.01719	-0.01288	-0.01486	-0.00798
4.83277	5.00279	3.13544	1.99259	1.39334	1.31117	1.29756	1.12744	0.07802	-0.00317	-0.00486	-0.00925	-0.01137	-0.01403	-0.01505	-0.01822	-0.01593	-0.01871	-0.01723	-0.01303	-0.01488	-0.00768
4.84272	4.99248	3.13284	1.99164	1.39318	1.31139	1.29882	1.12809	0.07934	-0.00292	-0.00555	-0.00914	-0.0115	-0.01438	-0.01654	-0.01768	-0.0154	-0.01868	-0.01709	-0.01341	-0.01491	-0.007
4.85267	4.98343	3.12924	1.99068	1.39299	1.31138	1.29885	1.1294	0.07985	-0.00279	-0.00506	-0.00904	-0.01164	-0.0137	-0.01806	-0.01709	-0.01495	-0.01875	-0.01681	-0.01398	-0.01492	-0.00762
4.86262	4.97486	3.12633	1.98983	1.39289	1.31146	1.29908	1.12865	0.08036	-0.00267	-0.00503	-0.009	-0.01173	-0.01238	-0.01958	-0.01655	-0.01453	-0.01897	-0.01645	-0.01466	-0.01492	-0.00667
4.87256	4.9655	3.12303	1.98875	1.39259	1.31149	1.2984	1.12961	0.08539	-0.00255	-0.00523	-0.00925	-0.01169	-0.01251	-0.0211	-0.01687	-0.01409	-0.01927	-0.01609	-0.01538	-0.01493	-0.00714
4.88251	4.95705	3.12001	1.98788	1.39232	1.31151	1.30064	1.13038	0.08739	-0.00243	-0.00608	-0.0095	-0.01164	-0.01309	-0.0219	-0.0172	-0.01363	-0.0196	-0.01582	-0.01603	-0.01493	-0.00841
4.89246	4.94815	3.11663	1.98704	1.39214	1.31139	1.29974	1.13132	0.08959	-0.00252	-0.0053	-0.00975	-0.01156	-0.01393	-0.02247	-0.01752	-0.01324	-0.01988	-0.01573	-0.01649	-0.01491	-0.00635
4.9024	4.93883	3.11348	1.98601	1.39198	1.31167	1.29903	1.13196	0.09225	-0.00301	-0.00402	-0.00944	-0.01146	-0.01136	-0.0227	-0.01817	-0.01305	-0.02011	-0.01584	-0.01668	-0.01489	-0.00723
4.91235	4.92939	3.11012	1.98503	1.39162	1.3117	1.29862	1.13185	0.09468	-0.0031	-0.00564	-0.00865	-0.01132	-0.01371	-0.02082	-0.01888	-0.01315	-0.02027	-0.01612	-0.01652	-0.01483	-0.00751
4.9223	4.91974	3.10679	1.98397	1.39145	1.31156	1.29941	1.1325	0.09635	-0.00237	-0.0058	-0.00786	-0.0112	-0.0157	-0.01895	-0.01931	-0.01354	-0.02038	-0.01646	-0.01603	-0.01475	-0.00677
4.93224	4.90989	3.104	1.98313	1.39128	1.31141	1.29962	1.13271	0.09912	-0.00252	-0.00411	-0.00708	-0.01191	-0.01582	-0.01707	-0.01787	-0.01418	-0.0204	-0.01674	-0.01528	-0.01464	-0.00745
4.94219	4.9	3.10058	1.98224	1.39125	1.31182	1.30067	1.13315	0.10182	-0.00344	-0.00462	-0.00664	-0.01232	-0.01267	-0.01571	-0.01643	-0.015	-0.02031	-0.01687	-0.01439	-0.01455	-0.007
4.95214	4.89075	3.09737	1.98135	1.39095	1.31183	1.30035	1.13344	0.10416	-0.00357	-0.00568	-0.00696	-0.01048	-0.01417	-0.01505	-0.01552	-0.01582	-0.02009	-0.01678	-0.01354	-0.01449	-0.00702
4.96209	4.88323	3.09396	1.98039	1.39081	1.31178	1.3001	1.13409	0.10478	-0.00337	-0.00527	-0.00727	-0.00935	-0.01407	-0.01439	-0.01577	-0.0164	-0.0198	-0.01651	-0.01289	-0.01443	-0.00638
4.97203	4.87624	3.09142	1.97929	1.39074	1.31188	1.30039	1.13471	0.10929	-0.00335	-0.00566	-0.00758	-0.01092	-0.01295	-0.01381	-0.01601	-0.01662	-0.01943	-0.01613	-0.01254	-0.01439	-0.00792
4.98198	4.87143	3.0875	1.9784	1.39058	1.31169	1.30084	1.13516	0.11146	-0.0036	-0.00485	-0.0079	-0.01179	-0.01316	-0.01353	-0.01608	-0.0165	-0.01898	-0.01579	-0.01254	-0.01438	-0.00766
4.99193	4.87037	3.0845	1.97732	1.39026	1.31174	1.30103	1.13596	0.11469	-0.00373	-0.00586	-0.00818	-0.01103	-0.0137	-0.01324	-0.01574	-0.01619	-0.01847	-0.01564	-0.0128	-0.01436	-0.00721
5.00187	4.86246	3.08162	1.97635	1.38997	1.31178	1.30067	1.13645	0.11676	-0.00341	-0.00478	-0.00814	-0.0104	-0.01357	-0.01296	-0.01539	-0.01583	-0.018	-0.01582	-0.0132	-0.01436	-0.00722
5.01182	4.8547	3.0786	1.97551	1.38993	1.31199	1.30169	1.13772	0.11911	-0.0031	-0.00527	-0.00811	-0.01103	-0.01345	-0.01268	-0.01504	-0.01557	-0.01764	-0.01641	-0.01357	-0.01438	-0.00727
5.02177	4.84363	3.07528	1.97458	1.38972	1.31157	1.30113	1.13725	0.12129	-0.00278	-0.00591	-0.00808	-0.01166	-0.01353	-0.0125	-0.01523	-0.01542	-0.01742	-0.01735	-0.01381	-0.01441	-0.00733
5.03171	4.83965	3.0717	1.97365	1.38956	1.3118	1.30079	1.13836	0.12439	-0.00364	-0.0047	-0.00811	-0.012	-0.01291	-0.01359	-0.01566	-0.01542	-0.01734	-0.01849	-0.01386	-0.01445	-0.00698
5.04166	4.83223	3.06887	1.97255	1.38921	1.31185	1.30159	1.1391	0.12734	-0.00324	-0.00463	-0.00842	-0.01225	-0.01164	-0.01469	-0.01609	-0.01555	-0.01747	-0.01964	-0.01376	-0.01448	-0.00668
5.05161	4.82685	3.06576	1.97175	1.38901	1.31177	1.30178	1.13868	0.13036	-0.00178	-0.00523	-0.00874	-0.01196	-0.01212	-0.01579	-0.01652	-0.0158	-0.01788	-0.02059	-0.01363	-0.01452	-0.00665
5.06156	4.81465	3.06258	1.97072	1.38899	1.31187	1.30234	1.13912	0.13404	-0.00178	-0.00514	-0.00905	-0.01165	-0.01247	-0.01688	-0.01695	-0.01616	-0.01856	-0.02117	-0.01357	-0.01456	-0.00705
5.0715	4.81229	3.05937	1.96979	1.38873	1.31192	1.30214	1.13984	0.13714	-0.00255	-0.00517	-0.00937	-0.01134	-0.0125	-0.01798	-0.01709	-0.01657	-0.01934	-0.0213	-0.0137	-0.0146	-0.0071
5.08145	4.80038	3.05651	1.96892	1.38851	1.3117	1.30171	1.14014	0.13951	-0.00331	-0.00485	-0.00951	-0.01172	-0.01512	-0.01793	-0.01719	-0.01698	-0.01999	-0.02097	-0.01404	-0.01463	-0.00743
5.0914	4.79115	3.05361	1.96852	1.38842	1.31189	1.30257	1.1403	0.14216	-0.00368	-0.00526	-0.00956	-0.01214	-0.0142	-0.01695	-0.01729	-0.0173	-0.0204	-0.02031	-0.01454	-0.01468	-0.00764
5.10134	4.78338	3.05052	1.96737	1.38836	1.31186	1.30257	1.14187	0.14465	-0.00328	-0.00555	-0.00961	-0.01198	-0.0129	-0.01597	-0.01748	-0.01745	-0.02052	-0.01954	-0.01502	-0.01473	-0.00672
5.11129	4.7757	3.04809	1.96638	1.38804	1.31179	1.30108	1.14182	0.14764	-0.00289	-0.00473	-0.00966	-0.0114	-0.0125	-0.01499	-0.01767	-0.01742	-0.02035	-0.01884	-0.0153	-0.01475	-0.00697
5.12124	4.76768	3.04533	1.9656	1.3878	1.31216	1.30324	1.1426	0.15059	-0.0037	-0.00466	-0.00971	-0.01061	-0.01286	-0.01476	-0.01786	-0.01721	-0.01994	-0.01838	-0.01523	-0.01476	-0.00723
5.13118	4.75461	3.04272	1.96475	1.38778	1.31184	1.30216	1.14303	0.1531	-0.00324	-0.00513	-0.01065	-0.01107	-0.01433	-0.01469	-0.01729	-0.01691	-0.01949	-0.01821	-0.01478	-0.01476	-0.00664
5.14113	4.74688	3.03993	1.96393	1.38752	1.31195	1.30339	1.14362	0.15566	-0.00203	-0.00517	-0.01215	-0.01164	-0.01514	-0.01461	-0.01626	-0.0167	-0.01922	-0.01833	-0.014	-0.01475	-0.00735
5.15108	4.74011	3.0372	1.96306	1.38729	1.31193	1.30325	1.14469	0.15821	-0.00302	-0.00489	-0.01365	-0.01197	-0.0149	-0.01434	-0.0172	-0.01667	-0.01929	-0.01865	-0.01304	-0.01474	-0.00751
5.16103	4.73248	3.03399	1.96215	1.38705	1.31191	1.30371	1.14455	0.16077	-0.00422	-0.00497	-0.01515	-0.01196	-0.01563	-0.0136	-0.01832	-0.01682	-0.01966	-0.01904	-0.01207	-0.01472	-0.00649
5.17097	4.72239	3.03167	1.96119	1.38687	1.31182	1.30354	1.14441	0.16367	-0.00372	-0.0063	-0.01664	-0.01238	-0.01616	-0.01287	-0.01928	-0.01701	-0.02011	-0.01936	-0.01131	-0.01471	-0.00719
5.18092	4.71431	3.02842	1.9605	1.38675	1.31184	1.30391	1.14547	0.16619	-0.00283	-0.00527	-0.01527	-0.01269	-0.01586	-0.01283	-0.01982	-0.01702	-0.02046	-0.01949	-0.01088	-0.01471	-0.00701
5.19087	4.705	3.02551	1.95954	1.38657	1.31192	1.3045	1.14619	0.16829	-0.00306	-0.00597	-0.01356	-0.01269	-0.01563	-0.01287	-0.02037	-0.0167	-0.02063	-0.01939	-0.01085	-0.01472	-0.0071
5.20081	4.69602	3.02321	1.95884	1.38639	1.31187	1.304	1.14681	0.17124	-0.00317	-0.00673	-0.01185	-0.01288	-0.01546	-0.01291	-0.02092	-0.01609	-0.0206	-0.01904	-0.01116	-0.01475	-0.00764
5.21076	4.68956	3.02014	1.9579	1.3862	1.31193	1.30349	1.1468	0.17372	-0.00277	-0.00606	-0.01065	-0.01322	-0.01391	-0.01295	-0.02129	-0.01536	-0.02047	-0.01846	-0.01169	-0.01479	-0.00736
5.22071	4.68258	3.01726	1.95708	1.38599	1.31196	1.30311	1.14746	0.17698	-0.00236	-0.00575	-0.01001	-0.01356	-0.01233	-0.01316	-0.01964	-0.01472	-0.0204	-0.01769	-0.01231	-0.01483	-0.00702
5.23065	4.67483	3.01436	1.95616	1.3858	1.31189	1.30383	1.14792	0.17961	-0.00203	-0.00543	-0.00936	-0.01369	-0.0138	-0.01342	-0.01799	-0.01434	-0.02053	-0.0168	-0.01291	-0.01491	-0.00649
5.2406	4.66811	3.01159	1.95534	1.38573	1.31175	1.30379	1.14833	0.18249	-0.00281	-0.00559	-0.00872	-0.01326	-0.01605	-0.01368	-0.01634	-0.01435	-0.02086	-0.01591	-0.01345	-0.015	-0.00678
5.25055	4.66167	3.00899	1.95435	1.3855	1.31165	1.30371	1.14844	0.18559	-0.00359	-0.00522	-0.00807	-0.01283	-0.01443	-0.01394	-0.01469	-0.01473	-0.02128	-0.01514	-0.01387	-0.01503	-0.00764
5.2605	4.65385	3.00606	1.95372	1.38536	1.31187	1.30529	1.14866	0.18756	-0.0034	-0.00538	-0.00743	-0.01245	-0.0132	-0.01421	-0.01401	-0.01531	-0.02161	-0.01467	-0.01416	-0.01507	-0.00709
5.27044	4.64719	3.00348	1.95269	1.38525	1.31171	1.30442	1.14965	0.19028	-0.00304	-0.00561	-0.00762	-0.01214	-0.01417	-0.01474	-0.01449	-0.01592	-0.02165	-0.01463	-0.01431	-0.0151	-0.00751
5.28039	4.64041	3.00051	1.95184	1.38506	1.31179	1.30421	1.15053	0.19312	-0.00283	-0.00586	-0.0081	-0.01089	-0.01485	-0.01579	-0.01498	-0.0164	-0.02136	-0.01515	-0.01435	-0.01514	-0.00682
5.29034	4.63152	2.99793	1.95106	1.38483	1.31176	1.30468	1.15064	0.19569	-0.00306	-0.00542	-0.00857	-0.00986	-0.01374	-0.01684	-0.01547	-0.01669	-0.02084	-0.01623	-0.01427	-0.01516	-0.00725
5.30028	4.62661	2.99515	1.95028	1.38459	1.31181	1.30578	1.15107	0.19799	-0.0033	-0.00585	-0.00897	-0.01057	-0.0127	-0.0169	-0.01589	-0.01686	-0.02022	-0.01774	-0.01407	-0.01519	-0.00732
5.31023	4.61948	2.99219	1.94947	1.38431	1.31183	1.3052	1.15204	0.20069	-0.00331	-0.0061	-0.00921	-0.01128	-0.01374	-0.01564	-0.01624	-0.01699	-0.01967	-0.01939	-0.01372	-0.01522	-0.00632
5.32018	4.61285	2.98959	1.94845	1.38417	1.31167	1.30365	1.15195	0.20373	-0.00331	-0.00485	-0.00946	-0.01198	-0.01439	-0.01438	-0.0166	-0.01707	-0.01927	-0.02089	-0.0132	-0.01521	-0.00774
5.33012	4.60431	2.98683	1.94776	1.38407	1.31161	1.30307	1.15236	0.20612	-0.0033	-0.00556	-0.0097	-0.01193	-0.01438	-0.01313	-0.0173	-0.01704	-0.01902	-0.02194	-0.01256	-0.01519	-0.00708
5.34007	4.59597	2.98369	1.94666	1.38391	1.31181	1.30451	1.15273	0.20828	-0.00319	-0.00488	-0.00983	-0.0118	-0.01284	-0.01233	-0.01851	-0.01686	-0.01879	-0.02238	-0.01186	-0.01512	-0.0069
5.35002	4.58783	2.98139	1.94583	1.38366	1.31176	1.30486	1.15372	0.21073	-0.00304	-0.00547	-0.00899	-0.01318	-0.01298	-0.01327	-0.01972	-0.01652	-0.01846	-0.02215	-0.01118	-0.01504	-0.00791
5.35997	4.57909	2.9785	1.94482	1.38343	1.31178	1.30544	1.15443	0.21257	-0.00266	-0.00588	-0.00815	-0.01411	-0.01382	-0.01422	-0.02093	-0.01612	-0.01792	-0.02136	-0.01066	-0.01489	-0.00693
5.36991	4.57179	2.97549	1.94415	1.38323	1.31164	1.30584	1.15471	0.21501	-0.00218	-0.00449	-0.0073	-0.01176	-0.01432	-0.01517	-0.02128	-0.01578	-0.01716	-0.02021	-0.01041	-0.01474	-0.00644
5.37986	4.56326	2.97288	1.9434	1.38308	1.31171	1.30568	1.155	0.21734	-0.0026	-0.0054	-0.00646	-0.00941	-0.01432	-0.01612	-0.01955	-0.01557	-0.01639	-0.01897	-0.01054	-0.01459	-0.00693
5.38981	4.55565	2.97031	1.9425	1.38294	1.31183	1.30517	1.15528	0.21891	-0.00396	-0.00488	-0.00647	-0.01174	-0.01286	-0.01596	-0.01782	-0.0155	-0.01585	-0.01786	-0.01111	-0.01444	-0.00749
5.39975	4.54749	2.96763	1.94157	1.3829	1.3118	1.30555	1.15618	0.22134	-0.00419	-0.00488	-0.00687	-0.01467	-0.01306	-0.01462	-0.01609	-0.01554	-0.01567	-0.017	-0.01207	-0.01431	-0.00706
5.4097	4.53962	2.96534	1.94059	1.38278	1.31175	1.3058	1.1568	0.22362	-0.00318	-0.00456	-0.00728	-0.01355	-0.01428	-0.01328	-0.01681	-0.01565	-0.01592	-0.01638	-0.01325	-0.01417	-0.00668
5.41965	4.53112	2.96197	1.93973	1.38252	1.31148	1.30564	1.157	0.22638	-0.00258	-0.00596	-0.00768	-0.01196	-0.0157	-0.01348	-0.01872	-0.01572	-0.01663	-0.01597	-0.01446	-0.01407	-0.00656
5.42959	4.51957	2.95887	1.93904	1.38228	1.31147	1.30513	1.15733	0.22849	-0.0031	-0.00586	-0.00778	-0.01207	-0.01471	-0.01372	-0.01829	-0.01577	-0.01773	-0.0157	-0.01549	-0.01398	-0.00706
5.43954	4.51399	2.95643	1.93808	1.38209	1.31157	1.30568	1.15826	0.23162	-0.00362	-0.00541	-0.00704	-0.01188	-0.01391	-0.01397	-0.01605	-0.01583	-0.019	-0.01554	-0.01623	-0.0139	-0.00683
5.44949	4.5084	2.95398	1.93713	1.38191	1.31128	1.30705	1.15926	0.23443	-0.00375	-0.00539	-0.00629	-0.01008	-0.01355	-0.01354	-0.0138	-0.01594	-0.02018	-0.01547	-0.0166	-0.01386	-0.0073
5.45944	4.49835	2.95055	1.93644	1.38171	1.31142	1.30673	1.15931	0.23678	-0.00374	-0.00448	-0.00639	-0.01042	-0.01419	-0.01231	-0.01172	-0.01613	-0.021	-0.01544	-0.01663	-0.01383	-0.00729
5.46938	4.49092	2.94782	1.93552	1.38158	1.31141	1.30636	1.1597	0.23924	-0.00325	-0.0043	-0.00808	-0.01252	-0.01238	-0.01108	-0.01329	-0.01633	-0.02131	-0.01544	-0.01642	-0.01383	-0.00691
5.47933	4.48442	2.94506	1.9346	1.38152	1.31161	1.3062	1.1602	0.24192	-0.0028	-0.00655	-0.00976	-0.01238	-0.01012	-0.01099	-0.01486	-0.01642	-0.02113	-0.01548	-0.01608	-0.01385	-0.00667
5.48928	4.47556	2.94255	1.93378	1.38147	1.31146	1.30568	1.16076	0.24452	-0.00326	-0.00526	-0.01145	-0.01095	-0.01229	-0.01188	-0.01643	-0.01624	-0.02057	-0.01558	-0.01574	-0.0139	-0.00759
5.49922	4.46821	2.93986	1.93282	1.38121	1.31138	1.30521	1.16136	0.24705	-0.00366	-0.00431	-0.01314	-0.01097	-0.01294	-0.01278	-0.0177	-0.01577	-0.01974	-0.01574	-0.01544	-0.01399	-0.00726
5.50917	4.46064	2.93699	1.93215	1.38097	1.31137	1.30629	1.162	0.24954	-0.00361	-0.00479	-0.01196	-0.01152	-0.01258	-0.01367	-0.01681	-0.0151	-0.0189	-0.01596	-0.01517	-0.01406	-0.0066
5.51912	4.45305	2.93478	1.93121	1.38081	1.31151	1.30698	1.16256	0.25349	-0.00356	-0.00623	-0.01016	-0.01184	-0.01288	-0.01396	-0.01593	-0.0144	-0.0183	-0.01623	-0.01492	-0.01414	-0.00741
5.52906	4.44474	2.93278	1.93049	1.38058	1.31154	1.30738	1.16311	0.25741	-0.00359	-0.00504	-0.00837	-0.01029	-0.01319	-0.01386	-0.01505	-0.01388	-0.01813	-0.01659	-0.0147	-0.01421	-0.00743
5.53901	4.43736	2.92986	1.9297	1.38047	1.31137	1.30744	1.16349	0.26089	-0.00425	-0.00693	-0.00901	-0.00873	-0.01441	-0.01375	-0.01416	-0.01376	-0.01838	-0.01705	-0.01456	-0.01431	-0.00735
5.54896	4.42947	2.92721	1.92893	1.38035	1.31127	1.30768	1.16383	0.26388	-0.0049	-0.00541	-0.00965	-0.00894	-0.01449	-0.01365	-0.01494	-0.01409	-0.01892	-0.01756	-0.01452	-0.01441	-0.00753
5.55891	4.42218	2.92496	1.92812	1.38018	1.31132	1.30739	1.16459	0.26657	-0.00472	-0.00625	-0.01029	-0.01092	-0.01283	-0.01376	-0.01643	-0.01483	-0.01959	-0.01803	-0.01465	-0.01442	-0.00647
5.56885	4.41575	2.9222	1.92738	1.3801	1.31147	1.30709	1.16488	0.26966	-0.00416	-0.00539	-0.01033	-0.01291	-0.01316	-0.01392	-0.01791	-0.01584	-0.02021	-0.01834	-0.01497	-0.01444	-0.00766
5.5788	4.41087	2.91929	1.92662	1.37989	1.31114	1.3071	1.16519	0.27272	-0.00361	-0.00487	-0.00996	-0.01429	-0.01438	-0.01407	-0.0194	-0.01694	-0.02065	-0.0184	-0.01547	-0.01445	-0.00622
5.58875	4.40634	2.91674	1.92588	1.37963	1.31117	1.30677	1.16557	0.27565	-0.00305	-0.00529	-0.00959	-0.01294	-0.01545	-0.01423	-0.01932	-0.01795	-0.02087	-0.01817	-0.0161	-0.01447	-0.00739
5.59869	4.40147	2.91417	1.92516	1.37961	1.31099	1.30683	1.16615	0.27934	-0.00264	-0.00499	-0.00921	-0.0116	-0.01479	-0.01439	-0.01851	-0.01873	-0.02086	-0.01765	-0.01675	-0.01449	-0.00736
5.60864	4.39601	2.91158	1.92439	1.37919	1.31121	1.30697	1.1666	0.2823	-0.00262	-0.00556	-0.00884	-0.01162	-0.01412	-0.01455	-0.01769	-0.0192	-0.02071	-0.01695	-0.01734	-0.01448	-0.00707
5.61859	4.3917	2.90948	1.92334	1.37909	1.3113	1.30713	1.16699	0.28551	-0.00261	-0.00559	-0.00847	-0.01231	-0.01343	-0.01456	-0.01687	-0.01929	-0.0205	-0.01622	-0.01779	-0.01447	-0.00699
5.62853	4.38733	2.90714	1.92256	1.37897	1.31123	1.30725	1.16757	0.29007	-0.00259	-0.00611	-0.00809	-0.01301	-0.01271	-0.01417	-0.01605	-0.01897	-0.02032	-0.01561	-0.01807	-0.01446	-0.00726
5.63848	4.38289	2.90427	1.92189	1.37871	1.31112	1.30727	1.16784	0.29427	-0.00258	-0.00479	-0.00772	-0.01349	-0.01327	-0.01378	-0.01639	-0.01832	-0.02017	-0.01521	-0.01819	-0.01445	-0.0074
5.64843	4.37844	2.90147	1.92118	1.37856	1.31101	1.30686	1.16815	0.29955	-0.00262	-0.00516	-0.00735	-0.01274	-0.01452	-0.01339	-0.01693	-0.01742	-0.02006	-0.01506	-0.01815	-0.01444	-0.00678
5.65838	4.37399	2.89924	1.92049	1.37841	1.3111	1.30707	1.16863	0.30424	-0.00267	-0.00409	-0.00765	-0.01199	-0.01536	-0.013	-0.01747	-0.01637	-0.01995	-0.01511	-0.01798	-0.01439	-0.00746
5.66832	4.36953	2.89655	1.91973	1.37825	1.3112	1.30728	1.16893	0.30848	-0.00272	-0.0062	-0.00832	-0.01124	-0.01491	-0.01261	-0.01801	-0.01527	-0.01981	-0.01526	-0.01771	-0.01435	-0.00718
5.67827	4.36508	2.89417	1.91891	1.37813	1.31098	1.30744	1.16922	0.31272	-0.00277	-0.00495	-0.009	-0.01054	-0.01446	-0.01222	-0.01856	-0.01424	-0.01962	-0.01538	-0.01737	-0.0143	-0.00683
5.68822	4.36062	2.89203	1.91812	1.37803	1.31082	1.30755	1.16964	0.31697	-0.00265	-0.00444	-0.00968	-0.00984	-0.01358	-0.01183	-0.0191	-0.01338	-0.01938	-0.01539	-0.01699	-0.01425	-0.00783
5.69816	4.3557	2.88927	1.9172	1.37782	1.3111	1.30746	1.1703	0.32121	-0.00252	-0.00583	-0.01036	-0.00939	-0.01254	-0.01189	-0.01889	-0.01277	-0.01911	-0.0153	-0.01662	-0.01413	-0.00718
5.70811	4.34749	2.88669	1.91657	1.37755	1.31105	1.30729	1.17079	0.32552	-0.00237	-0.00584	-0.01033	-0.0098	-0.0116	-0.01257	-0.01839	-0.01244	-0.0189	-0.01523	-0.0163	-0.01399	-0.00753
5.71806	4.34005	2.88375	1.91568	1.37751	1.31073	1.30781	1.17094	0.32998	-0.00203	-0.00616	-0.01015	-0.01021	-0.01082	-0.01325	-0.01789	-0.01239	-0.01883	-0.0153	-0.01606	-0.0139	-0.00749
5.728	4.33343	2.88133	1.91487	1.37718	1.31055	1.30802	1.17136	0.33412	-0.0018	-0.00467	-0.00997	-0.01039	-0.01165	-0.01393	-0.01739	-0.01259	-0.01887	-0.01559	-0.01588	-0.01382	-0.00704
5.73795	4.32668	2.87937	1.91403	1.37688	1.3108	1.30817	1.17191	0.33881	-0.00249	-0.00575	-0.00979	-0.01047	-0.01355	-0.01461	-0.01689	-0.01301	-0.019	-0.01608	-0.01575	-0.01376	-0.00721
5.7479	4.31859	2.87651	1.91327	1.37689	1.31092	1.30832	1.17247	0.34414	-0.0023	-0.00584	-0.0096	-0.01087	-0.01424	-0.01512	-0.01707	-0.01359	-0.01912	-0.0167	-0.0156	-0.01373	-0.00768
5.75785	4.31077	2.87398	1.91238	1.37681	1.31059	1.30828	1.17286	0.34851	-0.000775612	-0.00562	-0.00978	-0.01208	-0.01439	-0.01399	-0.01891	-0.01425	-0.01911	-0.01734	-0.01537	-0.01373	-0.00731
5.76779	4.3033	2.87168	1.91163	1.37666	1.31069	1.30825	1.17326	0.35209	0.00075375	-0.00571	-0.01012	-0.01263	-0.01371	-0.01285	-0.02075	-0.01489	-0.0189	-0.01785	-0.01505	-0.01379	-0.00602
5.77774	4.29636	2.86926	1.911	1.37637	1.31079	1.30849	1.17366	0.3546	0.00182	-0.00396	-0.01046	-0.0115	-0.01298	-0.01172	-0.02042	-0.01546	-0.01847	-0.01808	-0.0147	-0.01386	-0.00697
5.78769	4.28903	2.86681	1.9101	1.37623	1.31075	1.30848	1.17385	0.35789	0.00168	-0.00417	-0.01017	-0.01105	-0.01454	-0.01242	-0.0198	-0.0159	-0.01785	-0.01798	-0.01441	-0.01395	-0.00764
5.79763	4.28204	2.86436	1.9093	1.37612	1.31067	1.30833	1.17428	0.36176	0.00153	-0.00506	-0.00958	-0.01092	-0.01356	-0.01367	-0.01919	-0.01619	-0.01722	-0.01763	-0.01432	-0.01403	-0.0075
5.80758	4.27512	2.8619	1.9086	1.37588	1.31079	1.3083	1.17494	0.36703	0.00138	-0.00589	-0.00898	-0.01084	-0.01218	-0.01492	-0.0187	-0.01631	-0.01679	-0.01715	-0.01446	-0.01413	-0.00682
5.81753	4.26809	2.85894	1.90771	1.3758	1.31057	1.30846	1.17515	0.37239	0.00189	-0.00551	-0.00839	-0.01144	-0.01213	-0.01537	-0.0189	-0.01625	-0.01666	-0.01671	-0.01485	-0.01424	-0.00785
5.82747	4.2615	2.85627	1.90684	1.37567	1.31067	1.30872	1.17544	0.37777	0.00251	-0.00575	-0.00819	-0.01204	-0.01315	-0.01435	-0.0191	-0.01605	-0.0168	-0.01641	-0.01542	-0.01434	-0.00753
5.83742	4.25579	2.8541	1.90603	1.37545	1.31056	1.30878	1.17576	0.38283	0.00318	-0.00499	-0.00875	-0.01197	-0.01416	-0.01333	-0.01929	-0.01579	-0.01712	-0.01628	-0.01607	-0.01456	-0.00613
5.84737	4.24963	2.85162	1.90525	1.37536	1.31062	1.30868	1.17596	0.38816	0.00401	-0.00566	-0.00931	-0.01063	-0.01438	-0.01231	-0.01928	-0.01553	-0.01754	-0.01634	-0.01669	-0.01474	-0.00768
5.85732	4.24315	2.84916	1.90456	1.37523	1.31049	1.30879	1.17691	0.39382	0.00484	-0.00535	-0.00951	-0.00929	-0.01392	-0.01129	-0.01927	-0.01536	-0.01793	-0.01656	-0.01717	-0.01484	-0.00738
5.86726	4.23761	2.84641	1.90364	1.37488	1.3104	1.30923	1.17736	0.39986	0.00566	-0.00535	-0.00856	-0.00882	-0.01349	-0.01161	-0.01926	-0.01531	-0.01825	-0.01687	-0.01744	-0.01494	-0.00701
5.87721	4.23106	2.8439	1.90295	1.37471	1.31055	1.30885	1.17734	0.40458	0.00647	-0.00563	-0.00761	-0.00959	-0.01329	-0.01311	-0.01936	-0.0154	-0.01847	-0.01719	-0.01751	-0.01498	-0.00712
5.88716	4.2247	2.84181	1.90222	1.37459	1.31042	1.30858	1.17731	0.4085	0.00726	-0.00573	-0.00665	-0.012	-0.01457	-0.01462	-0.01961	-0.01559	-0.01856	-0.01745	-0.01741	-0.01501	-0.00713
5.8971	4.21828	2.83983	1.90156	1.37448	1.31041	1.30869	1.1778	0.41264	0.00798	-0.00461	-0.00726	-0.01442	-0.01503	-0.01613	-0.01986	-0.01578	-0.0186	-0.01761	-0.01715	-0.01504	-0.00646
5.90705	4.21195	2.83785	1.90095	1.37434	1.31011	1.30871	1.17829	0.41691	0.00869	-0.00585	-0.00849	-0.01487	-0.01369	-0.01762	-0.02011	-0.0159	-0.01861	-0.01769	-0.0167	-0.01507	-0.00707
5.917	4.20619	2.8358	1.90016	1.3741	1.31033	1.30863	1.17877	0.42159	0.00904	-0.00622	-0.00971	-0.01342	-0.01351	-0.01586	-0.01948	-0.01591	-0.01858	-0.01769	-0.01609	-0.01507	-0.00779
5.92694	4.20016	2.83351	1.89948	1.37391	1.31016	1.30871	1.17926	0.42646	0.00853	-0.00457	-0.01046	-0.01197	-0.01409	-0.01411	-0.01875	-0.01584	-0.0185	-0.01764	-0.01539	-0.01507	-0.00612
5.93689	4.19494	2.83122	1.89883	1.37377	1.31015	1.30888	1.17977	0.43227	0.00802	-0.00549	-0.01007	-0.01132	-0.01382	-0.01254	-0.01803	-0.01576	-0.01843	-0.01759	-0.01466	-0.01507	-0.00702
5.94684	4.18951	2.82894	1.89813	1.37362	1.31017	1.309	1.17978	0.43761	0.00781	-0.0053	-0.00968	-0.01191	-0.01335	-0.01298	-0.01811	-0.01573	-0.01844	-0.01757	-0.014	-0.01506	-0.0076
5.95679	4.18085	2.82666	1.8974	1.37345	1.31029	1.30907	1.1798	0.44261	0.00793	-0.00561	-0.00929	-0.01249	-0.01477	-0.01341	-0.0183	-0.01583	-0.01857	-0.0176	-0.01348	-0.01505	-0.00704
5.96673	4.17522	2.82509	1.89672	1.37321	1.31021	1.30877	1.18014	0.4473	0.00806	-0.00541	-0.0089	-0.01215	-0.01529	-0.01384	-0.01849	-0.01604	-0.01884	-0.01769	-0.01315	-0.01504	-0.00644
5.97668	4.16835	2.82251	1.89608	1.37309	1.31014	1.30867	1.18056	0.4519	0.00841	-0.00485	-0.00851	-0.01113	-0.01482	-0.01427	-0.01841	-0.01633	-0.0192	-0.01783	-0.01307	-0.01504	-0.00818
5.98663	4.16234	2.81913	1.89524	1.37299	1.31009	1.3088	1.1812	0.45798	0.00909	-0.00596	-0.00931	-0.01022	-0.01427	-0.01408	-0.01833	-0.01662	-0.01953	-0.01797	-0.0132	-0.01505	-0.00651
5.99657	4.15649	2.81672	1.89443	1.37291	1.31012	1.30892	1.18167	0.46372	0.01012	-0.00553	-0.01016	-0.01098	-0.01247	-0.01317	-0.01825	-0.01683	-0.01974	-0.01807	-0.01352	-0.01507	-0.00654
6.00652	4.1484	2.81459	1.89368	1.37274	1.31013	1.30904	1.18194	0.46918	0.01116	-0.00509	-0.01101	-0.01174	-0.01198	-0.01227	-0.01816	-0.01692	-0.01974	-0.0181	-0.01397	-0.01508	-0.00722
6.01647	4.14147	2.81261	1.89304	1.3725	1.30994	1.30934	1.18218	0.47542	0.0123	-0.00522	-0.01071	-0.01237	-0.01536	-0.01206	-0.01751	-0.01686	-0.01955	-0.01806	-0.01455	-0.0151	-0.00616
6.02641	4.13516	2.81076	1.89219	1.37236	1.31003	1.30951	1.1824	0.48075	0.01357	-0.00545	-0.01002	-0.01225	-0.01704	-0.01317	-0.01655	-0.01662	-0.01922	-0.01795	-0.01524	-0.01515	-0.00682
6.03636	4.12915	2.80883	1.89134	1.37228	1.30991	1.30939	1.18285	0.48528	0.01483	-0.00484	-0.00934	-0.01212	-0.01661	-0.01427	-0.0156	-0.0162	-0.01886	-0.01779	-0.01597	-0.0152	-0.00779
6.04631	4.12271	2.80681	1.89075	1.3722	1.30992	1.30947	1.18327	0.49027	0.01638	-0.00491	-0.00866	-0.01252	-0.01563	-0.01538	-0.01469	-0.01564	-0.01857	-0.01757	-0.01666	-0.01528	-0.00715
6.05626	4.11698	2.80472	1.89014	1.37212	1.30988	1.30961	1.18341	0.49515	0.01804	-0.00506	-0.00818	-0.01301	-0.01394	-0.01648	-0.01517	-0.015	-0.01841	-0.01731	-0.01717	-0.01538	-0.00691
6.0662	4.11188	2.80258	1.88953	1.37184	1.30986	1.30944	1.18372	0.49873	0.01906	-0.00526	-0.00783	-0.01285	-0.01236	-0.01589	-0.01566	-0.01436	-0.01835	-0.01702	-0.0174	-0.01543	-0.00707
6.07615	4.1062	2.80067	1.88883	1.37157	1.30975	1.30915	1.18423	0.50275	0.01969	-0.00474	-0.00748	-0.0123	-0.01155	-0.01516	-0.01614	-0.01384	-0.01837	-0.01671	-0.01725	-0.01548	-0.00723
6.0861	4.10017	2.79876	1.8881	1.37137	1.30981	1.30928	1.18445	0.50775	0.02032	-0.00451	-0.00713	-0.012	-0.01077	-0.01443	-0.01662	-0.01357	-0.01839	-0.01641	-0.01666	-0.01553	-0.00758
6.09604	4.09414	2.79663	1.88762	1.37116	1.30993	1.30945	1.18455	0.51212	0.02095	-0.00455	-0.00748	-0.01207	-0.0134	-0.0137	-0.01647	-0.01363	-0.01841	-0.01617	-0.0157	-0.01557	-0.00711
6.10599	4.08872	2.79447	1.88713	1.37094	1.30982	1.30933	1.18479	0.51624	0.02292	-0.00523	-0.00885	-0.01215	-0.01602	-0.01296	-0.01633	-0.01408	-0.01843	-0.01608	-0.01448	-0.01562	-0.00621
6.11594	4.08355	2.79221	1.88628	1.3709	1.3098	1.30918	1.1851	0.52079	0.02577	-0.00613	-0.01022	-0.01222	-0.01807	-0.01355	-0.01619	-0.01482	-0.01852	-0.01624	-0.01321	-0.01567	-0.00671
6.12588	4.07785	2.79003	1.88546	1.37097	1.30977	1.30935	1.18545	0.52553	0.02862	-0.00525	-0.01127	-0.0123	-0.01453	-0.01447	-0.01604	-0.01571	-0.01874	-0.01668	-0.01208	-0.01571	-0.00675
6.13583	4.07222	2.7879	1.88469	1.37079	1.30972	1.30944	1.18583	0.53014	0.03024	-0.0055	-0.011	-0.01142	-0.0118	-0.01538	-0.01595	-0.01658	-0.0191	-0.01737	-0.01126	-0.01575	-0.00738
6.14578	4.06673	2.78495	1.88404	1.37057	1.30955	1.30932	1.18619	0.53506	0.03129	-0.00528	-0.01072	-0.01028	-0.01264	-0.0163	-0.01594	-0.01728	-0.01963	-0.01821	-0.01083	-0.01577	-0.00736
6.15573	4.06094	2.7824	1.88351	1.37038	1.30945	1.30924	1.18628	0.54134	0.03306	-0.00589	-0.01044	-0.00945	-0.01348	-0.01722	-0.01593	-0.01773	-0.02025	-0.01907	-0.01083	-0.01579	-0.00748
6.16567	4.05505	2.78042	1.88283	1.37021	1.30933	1.30924	1.18646	0.54642	0.03601	-0.00678	-0.01016	-0.01258	-0.01458	-0.01671	-0.01592	-0.01791	-0.02087	-0.01977	-0.0112	-0.01581	-0.00687
6.17562	4.0491	2.77809	1.88206	1.37008	1.30919	1.30928	1.18689	0.55115	0.03897	-0.00551	-0.01008	-0.01572	-0.01569	-0.01615	-0.01591	-0.01786	-0.02139	-0.0202	-0.01186	-0.01579	-0.00677
6.18557	4.0446	2.77576	1.88143	1.36995	1.30911	1.30932	1.18731	0.5559	0.04192	-0.00436	-0.01023	-0.01675	-0.01629	-0.0156	-0.01589	-0.01764	-0.02174	-0.02028	-0.01268	-0.01576	-0.00588
6.19551	4.04034	2.77374	1.88082	1.36983	1.30906	1.30927	1.18768	0.56068	0.04351	-0.00548	-0.01037	-0.01532	-0.01688	-0.01504	-0.01582	-0.01734	-0.02193	-0.02007	-0.01359	-0.01574	-0.00719
6.20546	4.03596	2.77159	1.88017	1.36976	1.30897	1.30927	1.18786	0.56564	0.04486	-0.00538	-0.01052	-0.01388	-0.01747	-0.01449	-0.01574	-0.01704	-0.02196	-0.01966	-0.01452	-0.0157	-0.00765
6.21541	4.03155	2.76908	1.87946	1.36969	1.30887	1.30934	1.18781	0.57085	0.04622	-0.0061	-0.01066	-0.01245	-0.01704	-0.01404	-0.01567	-0.01677	-0.02189	-0.01919	-0.01541	-0.01566	-0.00746
6.22535	4.02728	2.76689	1.87865	1.36942	1.30886	1.30939	1.18807	0.57654	0.04757	-0.00625	-0.01081	-0.01161	-0.01656	-0.0142	-0.0156	-0.01656	-0.02173	-0.01874	-0.01624	-0.01562	-0.00725
[truncated: 1,888 more rows]

## Sheet: Fig. 2b
P (GPa)	Error bar (GPa)	GL coherence length (nm)	B_c2 (0) (T)		P (GPa)	Error bar (GPa)	n_H (10^21 cm^-3)	Error bar (10^21 cm^-3)
[truncated: 29 more rows]

## Sheet: Fig. 2c
2 Theta (°)	Intensity (arb. units)
[truncated: 2,401 more rows]

[truncated: 7 more sheets: Fig. 2d, Fig. 4a, Fig. 4b, Fig. 4c, Fig. 4d, Fig. 4e, Fig. 4f]
